# Supplementary material for: 9-(4-Bromo­phen­yl)-9H-carbazole
Source: Acta Crystallogr Sect E Struct Rep Online. 2014 Feb 22;70(Pt 3):o330–1. doi: 10.1107/S1600536814003705 (PMC3998433; doi:10.1107/S1600536814003705)
Supplement: Supplementary file 1 [file e-70-0o330-sup1.cif]

##############################################################################
#                                                                            #
# This CIF contains the data in a paper accepted for publication in          #
# Acta Crystallographica Section E. It conforms to the requirements of       #
# Notes for Authors for Acta Crystallographica Section E, and has been       #
# peer reviewed under the auspices of the IUCr Commission on Journals.       #
#                                                                            #
# Full details of the Crystallographic Information File format               #
# are given in the paper "The Crystallographic Information File (CIF):       #
# a New Standard Archive File for Crystallography" by S. R. Hall, F. H.      #
# Allen and I. D. Brown [Acta Cryst. (1991), A47, 655-685].                  #
#                                                                            #
# The current version of the core CIF dictionary is obtainable from          #
# ftp://ftp.iucr.org/pub/cif_core.dic.                                       #
#                                                                            #
# Software is freely available for graphical display of the structure(s)     #
# in this CIF. For information consult the CIF software page                 #
# http://www.iucr.org/resources/cif/software.                                #
#                                                                            #
# This file may be used for bona fide research purposes within the           #
# scientific community so long as proper attribution is given to the journal # 
# article from which it was obtained.                                        #
#                                                                            #
##############################################################################
data_global
_audit_creation_method     'Jana2006 Version : 14/07/2012'
_journal_date_recd_electronic     2014-01-22
_journal_date_accepted     2014-02-18
_journal_name_full     'Acta Crystallographica, Section E'
_journal_year     2014
_journal_volume     70
_journal_issue      3
_journal_page_first     o330
_journal_page_last     o331
_journal_paper_category     QO
_journal_paper_doi     10.1107/S1600536814003705
_journal_coeditor_code     KJ2237
_publ_contact_author_name     'Berthold St\"oger'
_publ_contact_author_address
;
Institute for Chemical Technologies and Analytics
Division of Structural Chemistry
Vienna University of Technology
Getreidemarkt 9/164-SC
A-1060 Vienna
Austria
;
_publ_contact_author_email     'bstoeger@mail.tuwien.ac.at'
_publ_contact_author_fax     '+43 1 58801 17199'
_publ_contact_author_phone     '+43 1 58801 17123'
_publ_section_title
;
9-(4-Bromophenyl)-9<i>H</i>-carbazole
;
loop_
    _publ_author_name
    _publ_author_footnote
    _publ_author_address
    'Paul Kautny' .
;
Institute for Applied Synthetic Chemistry
Division Organic Chemistry
Vienna University of Technology
Getreidemarkt 9/163-OC
A-1060 Vienna
Austria
;
    'Thomas Kader' .
;
Institute for Applied Synthetic Chemistry
Division Organic Chemistry
Vienna University of Technology
Getreidemarkt 9/163-OC
A-1060 Vienna
Austria
;
    'Berthold St\"oger' .
;
Institute for Chemical Technologies and Analytics
Division Structural Chemistry
Vienna University of Technology
Getreidemarkt 9/164-SC
A-1060 Vienna
Austria
;
    'Johannes Fr\"ohlich' .
;
Institute for Applied Synthetic Chemistry
Division Organic Chemistry
Vienna University of Technology
Getreidemarkt 9/163-OC
A-1060 Vienna
Austria
;
_publ_section_synopsis     .
_exptl_special_details
;
^1^H NMR (200 MHz, CD~2~Cl~2~): \d = 8.18 (d, J=7.6 Hz, 2H), 7.76 (d, J=8.8
Hz, 2H), 7.51--7.29 (m, 8H) p.p.m.. ^13^C NMR (50 MHz, CD~2~Cl~2~): \d = 141.2
(<i>s</i>), 137.3 (<i>s</i>), 133.6 (<i>d</i>), 129.2 (<i>d</i>), 126.6
(<i>d</i>), 124.0 (<i>s</i>), 121.3 (<i>s</i>), 120.8 (<i>d</i>), 120.7
(<i>d</i>), 110.1 (<i>d</i>) p.p.m..
;
data_I
_database_code_depnum_ccdc_archive 'CCDC 987662'
_chemical_name_systematic
;
9-(4-Bromophenyl)-9<i>H</i>-carbazole
;
_chemical_name_common     ?
_chemical_formula_moiety     'C18 H12 Br1 N1'
_chemical_formula_sum     'C18 H12 Br1 N1'
_chemical_formula_structural     ?
_chemical_formula_analytical     ?
_chemical_formula_iupac     'C18 H12 Br1 N1'
_chemical_formula_weight     322.2
_chemical_melting_point     ?
_symmetry_cell_setting     monoclinic
_symmetry_space_group_name_H-M     'P 21/c'
_symmetry_space_group_name_Hall     '-P 2ycb'
loop_
    _symmetry_equiv_pos_site_id
    _symmetry_equiv_pos_as_xyz
    1 x,y,z
    2 -x,y+1/2,-z+1/2
    3 -x,-y,-z
    4 x,-y+1/2,z+1/2
_cell_length_a     8.4137(3)
_cell_length_b     20.1179(7)
_cell_length_c     8.6346(3)
_cell_angle_alpha     90
_cell_angle_beta     108.5322(14)
_cell_angle_gamma     90
_cell_volume     1385.76(8)
_cell_formula_units_Z     4
_cell_measurement_reflns_used     25237
_cell_measurement_theta_min     2.5
_cell_measurement_theta_max     32.5
_cell_measurement_temperature     100
_cell_special_details     ?
_exptl_crystal_description     block
_exptl_crystal_colour     'clear colourless'
_exptl_crystal_size_max     0.75
_exptl_crystal_size_mid     0.55
_exptl_crystal_size_min     0.42
_exptl_crystal_size_rad     ?
_exptl_crystal_density_diffrn     1.5439
_exptl_crystal_density_meas     ?
_exptl_crystal_density_method     ?
_exptl_crystal_F_000     648
_exptl_absorpt_coefficient_mu     2.954
_exptl_absorpt_correction_type     multi-scan
_exptl_absorpt_process_details     '(SADABS; Bruker, 2013)'
_exptl_absorpt_correction_T_min     0.16
_exptl_absorpt_correction_T_max     0.29
_exptl_special_details     ?
_diffrn_ambient_temperature     100
_diffrn_radiation_type     'Mo K\a'
_diffrn_radiation_wavelength     0.71073
_diffrn_radiation_source     'X-ray tube'
_diffrn_radiation_monochromator     graphite
_diffrn_measurement_device_type     'Bruker Kappa APEXII CCD'
_diffrn_measurement_device     'four-cycle diffractometer'
_diffrn_measurement_method     '\w and \f scans'
_diffrn_detector_area_resol_mean     ?
_diffrn_reflns_number     53140
_diffrn_reflns_av_R_equivalents     0.0345
_diffrn_reflns_av_sigmaI/netI     0.0168
_diffrn_reflns_theta_min     2.55
_diffrn_reflns_theta_max     32.77
_diffrn_reflns_theta_full     32.77
_diffrn_measured_fraction_theta_max     0.99
_diffrn_measured_fraction_theta_full     0.99
_diffrn_reflns_limit_h_min     -12
_diffrn_reflns_limit_h_max     12
_diffrn_reflns_limit_k_min     -30
_diffrn_reflns_limit_k_max     30
_diffrn_reflns_limit_l_min     -13
_diffrn_reflns_limit_l_max     13
_diffrn_reflns_reduction_process     ?
_diffrn_standards_number     ?
_diffrn_standards_interval_count     ?
_diffrn_standards_interval_time     ?
_diffrn_standards_decay_%     ?
loop_
    _diffrn_standard_refln_index_h
    _diffrn_standard_refln_index_k
    _diffrn_standard_refln_index_l
    ? ? ?
loop_
    _refln_index_h
    _refln_index_k
    _refln_index_l
    _refln_observed_status
    _refln_F_squared_meas
    _refln_F_squared_calc
    0 0 2 o 3419.33 3393.05
    0 0 4 o 4065.38 4046.62
    0 0 6 o 5289.08 5496.45
    0 0 8 o 122.82 158.37
    0 0 10 o 1034.96 1009.82
    0 0 12 o 323.13 282.33
    0 1 1 o 116.65 109.30
    0 1 2 o 2669.22 2515.87
    0 1 3 o 1364.48 1303.17
    0 1 4 o 2043.07 1882.23
    0 1 5 o 6035.09 6218.71
    0 1 7 o 1147.43 1201.71
    0 1 8 o 54.00 50.40
    0 1 9 o 614.07 631.21
    0 1 10 o 23.73 0.58
    0 1 11 o 177.91 142.40
    0 1 12 o 300.30 263.07
    0 2 1 o 577.85 537.98
    0 2 2 o 328.87 338.28
    0 2 3 o 3070.16 2978.00
    0 2 4 o 2393.00 2460.83
    0 2 5 o 8.12 0.49
    0 2 6 o 2159.57 2266.02
    0 2 7 o 2227.98 2191.19
    0 2 8 o 86.61 90.87
    0 2 9 o 270.04 251.90
    0 2 10 o 880.57 912.03
    0 2 11 o 30.90 10.45
    0 2 12 o 191.98 161.62
    0 3 2 o 4079.06 4014.53
    0 3 3 o 1759.75 1646.43
    0 3 4 o 2356.27 2224.30
    0 3 5 o 588.48 687.38
    0 3 6 o 111.28 97.85
    0 3 7 o 1619.73 1751.94
    0 3 8 o 1239.64 1314.84
    0 3 9 o 108.84 101.75
    0 3 10 o 347.01 322.98
    0 3 11 o 589.22 622.40
    0 3 12 o 623.65 610.52
    0 4 0 o 545.54 471.20
    0 4 1 o 4165.34 3867.46
    0 4 2 o 2852.14 2749.53
    0 4 3 o 2197.35 2261.29
    0 4 4 o 3982.27 3840.04
    0 4 5 o 25.88 35.95
    0 4 6 o 2259.14 2228.41
    0 4 7 o 392.84 326.27
    0 4 9 o 851.45 920.97
    0 4 10 o 414.34 403.55
    0 4 11 o 27.42 3.05
    0 4 12 o 115.14 82.36
    0 5 1 o 3715.54 3586.97
    0 5 2 o 6393.05 6388.38
    0 5 3 o 18.26 17.47
    0 5 4 o 3177.07 3065.64
    0 5 5 o 264.20 268.66
    0 5 6 o 866.32 905.62
    0 5 7 o 49.48 38.69
    0 5 8 o 2624.27 2683.77
    0 5 9 o 55.09 35.18
    0 5 10 o 46.43 31.20
    0 5 11 o 301.13 305.81
    0 5 12 o 191.89 163.79
    0 6 2 o 221.08 206.78
    0 6 4 o 131.28 111.29
    0 6 5 o 295.60 305.15
    0 6 6 o 560.57 593.99
    0 6 7 o 1783.70 1751.06
    0 6 8 o 72.77 57.09
    0 6 9 o 1504.57 1544.68
    0 6 10 o 89.49 76.63
    0 6 11 o 165.73 126.47
    0 6 12 < 9.22 1.22
    0 7 1 o 7383.07 6860.83
    0 7 2 o 3873.77 4009.44
    0 7 3 o 371.18 274.49
    0 7 4 o 6017.06 5761.12
    0 7 5 o 101.43 89.07
    0 7 6 o 369.27 380.47
    0 7 7 o 663.90 711.38
    0 7 8 o 902.14 883.29
    0 7 9 o 65.77 44.50
    0 7 10 < 16.75 3.76
    0 7 11 o 101.05 86.70
    0 7 12 o 237.90 217.86
    0 8 0 o 424.50 399.67
    0 8 1 o 6715.14 6331.39
    0 8 2 o 1378.56 1302.91
    0 8 3 o 3862.78 3942.17
    0 8 4 o 2400.53 2329.70
    0 8 5 o 73.52 75.91
    0 8 6 o 1367.74 1331.97
    0 8 7 o 4895.37 5262.15
    0 8 8 o 16.42 6.28
    0 8 9 o 1304.90 1321.36
    0 8 10 o 119.31 77.52
    0 8 11 o 64.87 49.12
    0 8 12 < -14.36 15.49
    0 9 1 o 663.49 689.97
    0 9 2 o 4170.83 4105.06
    0 9 3 o 279.95 254.33
    0 9 4 o 1802.71 1781.48
    0 9 5 o 1071.81 1090.22
    0 9 6 o 12.45 5.46
    0 9 7 o 261.05 255.38
    0 9 8 o 844.16 890.30
    0 9 9 o 204.21 177.40
    0 9 10 o 193.12 187.61
    0 9 11 o 582.83 534.27
    0 10 0 o 1342.48 1387.56
    0 10 1 o 70.61 86.98
    0 10 2 o 320.66 320.63
    0 10 3 o 4480.36 4508.01
    0 10 4 o 847.11 842.01
    0 10 5 o 21.83 9.13
    0 10 6 o 118.97 118.43
    0 10 7 o 1089.73 1078.70
    0 10 8 o 14.71 9.34
    0 10 9 o 104.21 99.29
    0 10 10 o 54.04 35.01
    0 10 11 o 104.07 66.31
    0 11 1 o 2904.79 2894.82
    0 11 2 o 3779.09 3489.00
    0 11 3 o 438.76 390.88
    0 11 4 o 469.24 496.18
    0 11 5 o 6600.93 6575.74
    0 11 6 o 123.94 142.68
    0 11 7 o 668.43 700.42
    0 11 8 o 18.01 12.17
    0 11 9 o 505.89 515.67
    0 11 10 o 41.00 38.99
    0 11 11 o 310.64 257.98
    0 12 0 o 5079.21 5147.05
    0 12 1 o 153.21 148.20
    0 12 2 o 1659.21 1539.51
    0 12 3 o 3507.31 3367.14
    0 12 4 o 424.67 423.00
    0 12 6 o 60.49 44.00
    0 12 7 o 96.26 86.47
    0 12 8 < 6.86 0.67
    0 12 9 o 531.07 558.23
    0 12 10 o 250.15 215.13
    0 12 11 o 53.60 37.86
    0 13 1 o 2287.19 2312.24
    0 13 2 o 9.60 3.52
    0 13 3 o 744.09 683.27
    0 13 4 o 349.68 368.50
    0 13 5 o 4753.43 4843.52
    0 13 6 o 228.93 230.74
    0 13 7 o 312.21 296.79
    0 13 8 < 13.08 1.65
    0 13 9 o 260.20 236.12
    0 13 10 o 209.81 167.57
    0 13 11 o 225.64 203.62
    0 14 0 o 2949.33 2970.86
    0 14 1 o 11.56 5.10
    0 14 2 o 1210.57 1161.39
    0 14 3 o 54.53 48.70
    0 14 4 o 578.83 576.47
    0 14 5 o 200.58 171.74
    0 14 6 o 2850.17 2972.71
    0 14 7 o 205.58 178.47
    0 14 8 o 22.46 22.61
    0 14 9 < 7.23 0.42
    0 14 10 o 1202.33 1224.24
    0 14 11 o 116.08 102.13
    0 15 1 o 1735.21 1752.68
    0 15 2 o 99.32 102.78
    0 15 3 o 231.69 222.35
    0 15 4 o 91.31 89.76
    0 15 5 o 1393.95 1407.16
    0 15 6 o 108.14 94.25
    0 15 7 o 347.85 347.66
    0 15 8 o 17.65 10.35
    0 15 9 o 223.51 196.78
    0 15 10 < 15.22 0.24
    0 16 0 o 1021.97 998.09
    0 16 1 o 319.06 309.35
    0 16 2 o 281.98 292.52
    0 16 3 o 683.65 692.86
    0 16 4 o 365.82 377.73
    0 16 5 < 0.93 0.32
    0 16 6 o 1336.93 1408.73
    0 16 7 o 378.08 367.82
    0 16 8 < 9.31 0.50
    0 16 9 o 612.00 580.97
    0 16 10 < 21.12 13.28
    0 17 1 o 1377.47 1331.06
    0 17 2 o 1213.79 1222.75
    0 17 3 < 2.44 1.77
    0 17 4 o 373.20 372.51
    0 17 5 o 498.99 495.80
    0 17 6 o 253.63 232.33
    0 17 7 o 370.82 412.62
    0 17 8 o 429.67 421.08
    0 17 9 o 154.04 130.85
    0 17 10 < 13.41 13.59
    0 18 0 o 954.41 924.63
    0 18 1 o 875.17 851.26
    0 18 2 o 291.32 283.38
    0 18 3 o 893.26 914.91
    0 18 4 o 25.09 21.47
    0 18 5 o 41.54 47.75
    0 18 6 o 215.95 219.29
    0 18 7 o 39.64 23.47
    0 18 8 o 107.55 97.38
    0 18 9 < 14.97 5.37
    0 18 10 o 51.15 41.85
    0 19 1 o 137.63 130.57
    0 19 2 o 1672.95 1702.10
    0 19 3 o 27.88 17.22
    0 19 4 o 577.31 602.71
    0 19 5 o 471.06 504.60
    0 19 6 o 98.85 83.64
    0 19 7 o 22.59 15.84
    0 19 8 o 557.16 557.24
    0 19 9 < 8.12 2.94
    0 20 0 o 217.09 206.14
    0 20 1 o 611.58 608.95
    0 20 2 o 471.14 453.83
    0 20 3 o 253.31 252.01
    0 20 4 < 2.02 3.46
    0 20 5 < 4.86 2.81
    0 20 6 < 8.35 5.09
    0 20 7 o 702.81 694.12
    0 20 8 o 189.97 200.40
    0 20 9 o 355.88 337.70
    0 21 1 o 71.94 50.77
    0 21 2 o 2099.24 2110.68
    0 21 3 o 78.24 71.53
    0 21 4 o 415.45 428.78
    0 21 5 o 50.03 53.66
    0 21 6 o 77.91 64.48
    0 21 7 < 14.29 0.37
    0 21 8 o 236.40 210.39
    0 21 9 o 86.34 61.11
    0 22 0 o 570.43 592.86
    0 22 1 o 294.18 284.27
    0 22 2 o 24.91 1.47
    0 22 3 o 376.28 367.11
    0 22 4 o 81.88 82.66
    0 22 5 o 28.97 29.45
    0 22 6 o 281.20 280.17
    0 22 7 o 486.31 465.84
    0 22 8 < 4.45 8.99
    0 23 1 < 17.08 10.30
    0 23 2 o 1365.44 1381.75
    0 23 3 o 30.93 27.55
    0 23 4 o 117.96 121.37
    0 23 5 o 191.54 185.98
    0 23 6 < 8.38 1.87
    0 23 7 < 14.58 8.01
    0 23 8 o 225.01 210.90
    0 24 0 o 497.99 503.81
    0 24 1 o 91.16 81.20
    0 24 2 o 623.20 619.40
    0 24 3 o 127.61 119.12
    0 24 4 o 299.40 311.67
    0 24 5 o 108.33 113.14
    0 24 6 o 56.34 55.53
    0 24 7 < 13.64 3.72
    0 25 1 o 87.73 85.15
    0 25 2 o 23.13 21.18
    0 25 3 < 3.03 2.21
    0 25 4 o 24.93 20.73
    0 25 5 o 83.50 82.46
    0 25 6 < 6.37 6.40
    0 25 7 o 127.95 132.16
    0 26 0 < 26.33 17.54
    0 26 1 o 159.37 161.33
    0 26 2 o 26.09 31.00
    0 26 3 < 3.26 1.24
    0 26 4 o 176.18 162.18
    0 26 5 < 20.43 18.75
    0 26 6 o 36.31 45.49
    0 27 1 o 64.23 51.82
    0 27 2 o 39.70 41.77
    0 27 3 < 11.55 19.72
    0 27 4 o 180.27 179.39
    0 27 5 o 290.21 263.23
    0 28 0 o 1072.17 1133.25
    0 28 1 o 47.81 52.95
    0 28 2 < 4.21 5.30
    0 28 3 < 6.46 0.44
    0 28 4 o 107.83 92.28
    0 29 1 o 174.00 152.09
    0 29 2 < -0.22 6.58
    0 29 3 < 35.67 33.68
    0 30 0 o 87.98 75.15
    0 30 1 o 161.47 181.07
    0 30 2 o 157.98 160.40
    1 0 -12 o 121.45 100.22
    1 0 -10 o 1271.73 1351.80
    1 0 -8 o 67.84 54.24
    1 0 -6 o 1654.70 1606.23
    1 0 -4 o 1567.82 1804.32
    1 0 -2 o 1474.61 1519.01
    1 0 0 o 672.80 669.32
    1 0 2 o 6609.75 6630.23
    1 0 4 o 3095.13 2638.38
    1 0 6 o 1974.04 1913.57
    1 0 8 o 2068.10 2238.84
    1 0 10 o 44.12 25.38
    1 0 12 o 63.79 34.74
    1 1 -12 < 23.99 7.83
    1 1 -11 o 92.88 93.03
    1 1 -10 o 120.91 108.83
    1 1 -9 o 2441.28 2560.95
    1 1 -8 o 441.37 473.11
    1 1 -7 o 1482.86 1579.89
    1 1 -6 o 11.67 3.78
    1 1 -5 o 3479.96 3434.20
    1 1 -4 o 1812.58 1601.84
    1 1 -2 o 2302.38 2108.42
    1 1 -1 o 2.52 1.68
    1 1 0 o 7.04 5.50
    1 1 2 o 269.74 261.41
    1 1 4 o 32.96 42.51
    1 1 5 o 681.54 738.99
    1 1 6 o 284.05 282.33
    1 1 7 o 3497.54 3715.73
    1 1 8 o 54.71 39.53
    1 1 9 o 30.93 18.58
    1 1 10 o 322.29 298.51
    1 1 11 o 1027.60 1010.21
    1 1 12 < 27.14 30.49
    1 2 -12 o 37.77 19.93
    1 2 -11 o 144.15 128.28
    1 2 -10 o 839.07 856.99
    1 2 -9 o 107.15 94.31
    1 2 -8 o 2615.23 2652.95
    1 2 -7 o 1134.21 1199.67
    1 2 -6 o 253.40 265.09
    1 2 -5 o 41.02 45.09
    1 2 -4 o 7516.63 7406.22
    1 2 -3 o 1559.79 1478.02
    1 2 -1 o 685.34 609.50
    1 2 0 o 2880.30 2755.48
    1 2 1 o 549.31 511.29
    1 2 3 o 699.13 704.36
    1 2 4 o 49.98 52.27
    1 2 5 o 1504.49 1472.17
    1 2 6 o 1480.55 1499.53
    1 2 7 o 588.44 611.87
    1 2 8 o 1466.48 1548.16
    1 2 9 o 200.57 198.09
    1 2 10 o 41.17 23.75
    1 2 11 o 54.64 23.42
    1 2 12 o 91.75 66.05
    1 3 -12 < 21.67 11.23
    1 3 -11 o 27.19 9.05
    1 3 -10 o 279.01 238.27
    1 3 -9 o 56.93 38.26
    1 3 -8 o 463.03 404.87
    1 3 -7 o 22.57 5.19
    1 3 -6 o 1770.06 1738.81
    1 3 -5 o 3835.47 3731.80
    1 3 -4 o 1281.13 1116.05
    1 3 -3 o 5560.15 5475.39
    1 3 0 o 2167.60 2134.35
    1 3 2 o 762.12 726.54
    1 3 3 o 2266.04 2248.76
    1 3 4 o 985.83 1028.14
    1 3 5 o 624.80 558.37
    1 3 6 o 91.04 74.68
    1 3 7 o 1307.98 1361.82
    1 3 8 o 27.62 6.41
    1 3 9 o 25.64 15.93
    1 3 10 o 293.15 275.00
    1 3 11 o 345.59 330.28
    1 3 12 < 5.28 7.74
    1 4 -12 o 105.01 90.17
    1 4 -11 o 897.63 881.10
    1 4 -10 o 555.14 551.35
    1 4 -9 o 221.81 227.41
    1 4 -8 o 3179.14 3499.53
    1 4 -7 o 2938.14 3058.18
    1 4 -6 o 24.85 19.93
    1 4 -5 o 4244.30 3979.31
    1 4 -4 o 1577.77 1671.92
    1 4 -3 o 4655.94 4426.51
    1 4 -2 o 326.70 259.42
    1 4 0 o 4816.99 4573.37
    1 4 1 o 1164.20 1120.30
    1 4 2 o 2110.63 2138.71
    1 4 3 o 1842.90 1926.15
    1 4 4 o 832.04 718.46
    1 4 5 o 4814.95 4817.99
    1 4 6 o 1327.18 1415.44
    1 4 7 o 104.08 69.73
    1 4 8 o 808.13 857.71
    1 4 9 o 606.11 581.71
    1 4 10 < 15.25 2.25
    1 4 11 o 379.83 345.35
    1 5 -12 o 578.79 537.01
    1 5 -11 o 34.88 1.46
    1 5 -10 o 409.44 400.84
    1 5 -9 o 572.03 614.90
    1 5 -8 o 126.95 117.28
    1 5 -7 o 39.67 28.88
    1 5 -6 o 5850.72 5937.83
    1 5 -5 o 93.69 94.89
    1 5 -4 o 53.86 65.32
    1 5 -3 o 3235.24 3047.55
    1 5 -2 o 62.11 71.13
    1 5 0 o 1592.55 1644.13
    1 5 1 o 1268.17 1233.24
    1 5 2 o 157.44 160.10
    1 5 3 o 14.69 7.19
    1 5 4 o 5638.54 5719.33
    1 5 5 o 17.10 9.03
    1 5 6 o 933.66 928.15
    1 5 7 o 766.35 793.86
    1 5 8 o 975.39 1008.84
    1 5 9 o 195.41 192.73
    1 5 10 o 401.60 380.04
    1 5 11 o 57.26 26.10
    1 6 -12 o 213.57 157.52
    1 6 -11 o 699.22 684.17
    1 6 -10 o 65.11 53.02
    1 6 -9 o 199.24 178.40
    1 6 -8 o 14.17 13.02
    1 6 -7 o 1452.07 1514.30
    1 6 -6 o 1430.94 1451.84
    1 6 -5 o 2849.31 2855.89
    1 6 -4 o 31.41 39.41
    1 6 -3 o 2658.19 2533.68
    1 6 -2 o 2143.07 1886.48
    1 6 0 o 3001.49 2829.93
    1 6 1 o 483.76 459.68
    1 6 2 o 35.73 38.06
    1 6 3 o 2762.04 2825.02
    1 6 4 o 436.36 365.35
    1 6 5 o 870.38 893.73
    1 6 6 o 31.91 11.93
    1 6 7 o 14.52 18.25
    1 6 8 o 20.11 3.27
    1 6 9 o 1064.73 1061.91
    1 6 10 o 23.04 6.41
    1 6 11 o 506.02 510.93
    1 7 -12 o 642.18 650.57
    1 7 -11 o 405.96 358.80
    1 7 -10 o 511.42 518.20
    1 7 -9 o 14.34 4.87
    1 7 -8 o 879.72 986.82
    1 7 -7 o 295.30 276.22
    1 7 -6 o 6078.95 6138.51
    1 7 -5 o 17.00 17.41
    1 7 -4 o 347.13 315.40
    1 7 -3 o 72.04 65.20
    1 7 -1 o 4224.38 3842.81
    1 7 0 o 3799.63 3796.59
    1 7 1 o 67.27 54.42
    1 7 2 o 1391.83 1281.40
    1 7 3 o 97.26 84.32
    1 7 4 o 7557.78 7755.52
    1 7 5 o 81.42 60.13
    1 7 6 o 2255.06 2331.62
    1 7 7 o 192.12 190.27
    1 7 8 o 826.59 847.84
    1 7 9 o 30.81 17.49
    1 7 10 o 836.00 836.67
    1 7 11 < 13.79 0.17
    1 8 -12 o 85.61 55.37
    1 8 -11 o 589.15 563.29
    1 8 -10 < 13.41 1.09
    1 8 -9 o 20.30 8.34
    1 8 -8 o 73.03 47.31
    1 8 -7 o 1309.02 1221.63
    1 8 -6 o 516.35 509.22
    1 8 -5 o 1186.85 1210.28
    1 8 -3 o 2928.78 2747.64
    1 8 -2 o 4652.81 4094.82
    1 8 -1 o 4949.80 5012.68
    1 8 0 o 238.76 248.58
    1 8 1 o 4076.51 3786.48
    1 8 2 o 753.10 720.51
    1 8 3 o 2956.85 2893.55
    1 8 4 o 113.63 120.50
    1 8 5 o 1565.57 1536.90
    1 8 6 o 1141.20 1077.60
    1 8 7 o 39.40 33.01
    1 8 8 o 40.84 34.66
    1 8 9 o 241.63 248.01
    1 8 10 o 73.40 54.09
    1 8 11 < 8.47 7.31
    1 9 -12 o 293.76 280.61
    1 9 -11 o 28.06 1.56
    1 9 -10 o 27.88 10.41
    1 9 -9 o 696.65 680.05
    1 9 -8 o 843.89 848.52
    1 9 -7 o 117.28 111.58
    1 9 -6 o 3295.26 3419.14
    1 9 -5 o 364.02 344.50
    1 9 -4 o 1217.35 1114.63
    1 9 -3 o 6397.07 5955.28
    1 9 -1 o 3.69 0.22
    1 9 0 o 4125.19 4083.42
    1 9 1 o 734.38 775.94
    1 9 2 o 381.87 354.74
    1 9 3 o 88.59 81.67
    1 9 4 o 3973.84 4038.16
    1 9 5 o 363.30 351.61
    1 9 6 o 82.55 67.54
    1 9 7 o 166.49 148.02
    1 9 8 o 167.41 161.23
    1 9 9 < 9.21 1.13
    1 9 10 o 984.34 1023.81
    1 9 11 < 20.51 7.16
    1 10 -12 o 70.69 44.09
    1 10 -11 o 473.35 451.05
    1 10 -10 o 256.77 222.97
    1 10 -9 o 63.94 35.78
    1 10 -8 o 621.08 560.41
    1 10 -7 o 669.38 681.40
    1 10 -6 o 27.74 16.19
    1 10 -5 o 728.90 715.35
    1 10 -4 o 2166.67 2162.37
    1 10 -3 o 503.28 486.93
    1 10 -2 o 6341.54 5924.06
    1 10 -1 o 4929.46 4763.00
    1 10 0 o 1893.96 1802.14
    1 10 1 o 1892.81 1768.75
    1 10 2 o 4690.25 4502.47
    1 10 3 o 431.63 443.90
    1 10 4 o 552.48 585.50
    1 10 5 o 5499.22 5645.96
    1 10 6 o 2059.11 2091.55
    1 10 7 o 24.69 16.00
    1 10 8 o 68.42 42.47
    1 10 9 o 545.08 608.05
    1 10 10 o 180.85 139.43
    1 10 11 o 166.86 160.43
    1 11 -11 < 22.65 10.13
    1 11 -10 o 21.39 0.83
    1 11 -9 o 451.26 427.88
    1 11 -8 o 598.80 600.03
    1 11 -7 o 387.75 397.17
    1 11 -6 o 450.11 462.88
    1 11 -5 o 343.71 329.70
    1 11 -4 o 607.71 615.30
    1 11 -3 o 510.04 583.45
    1 11 -2 o 122.28 75.75
    1 11 -1 o 2019.62 1775.37
    1 11 0 o 1533.29 1514.49
    1 11 1 o 737.81 855.43
    1 11 2 < 4.69 0.74
    1 11 3 o 3905.73 3722.27
    1 11 4 o 2344.96 2310.10
    1 11 5 o 470.86 472.61
    1 11 6 o 372.20 385.03
    1 11 7 o 419.00 396.86
    1 11 8 o 366.67 377.85
    1 11 9 o 99.55 88.42
    1 11 10 o 229.53 221.06
    1 11 11 o 124.28 104.52
    1 12 -11 o 26.02 15.09
    1 12 -10 o 1036.62 1050.91
    1 12 -9 o 302.69 297.50
    1 12 -8 o 1076.20 1100.25
    1 12 -7 o 117.88 133.63
    1 12 -6 < 3.35 3.13
    1 12 -5 o 77.55 83.37
    1 12 -4 o 3796.79 3858.02
    1 12 -3 o 995.63 965.31
    1 12 -2 o 8598.79 8107.93
    1 12 -1 o 1265.70 1207.47
    1 12 0 o 798.26 770.12
    1 12 1 o 11.33 6.04
    1 12 2 o 2540.05 2515.17
    1 12 3 o 7.89 3.32
    1 12 4 < 5.91 2.84
    1 12 5 o 91.90 101.05
    1 12 6 o 3363.39 3514.20
    1 12 7 o 129.52 101.71
    1 12 8 o 1670.94 1692.15
    1 12 9 < 8.92 3.35
    1 12 10 < 18.42 12.36
    1 12 11 o 56.69 73.93
    1 13 -11 o 180.31 159.40
    1 13 -10 o 29.58 8.52
    1 13 -9 o 861.55 842.12
    1 13 -8 o 118.07 125.25
    1 13 -7 o 365.69 348.00
    1 13 -6 < 4.59 4.64
    1 13 -5 o 1326.11 1297.05
    1 13 -4 o 119.89 114.55
    1 13 -3 o 1572.24 1650.57
    1 13 -2 o 502.81 448.59
    1 13 -1 o 57.10 56.93
    1 13 0 o 77.63 81.21
    1 13 1 o 3154.83 3171.05
    1 13 2 o 37.61 31.91
    1 13 3 o 1945.50 1960.18
    1 13 4 o 755.30 751.45
    1 13 5 o 20.24 34.48
    1 13 6 o 390.11 383.10
    1 13 7 o 822.83 836.18
    1 13 8 o 97.61 83.06
    1 13 9 o 27.78 14.30
    1 13 10 o 205.47 171.47
    1 14 -11 o 26.92 11.34
    1 14 -10 o 221.09 198.69
    1 14 -9 o 366.00 322.68
    1 14 -8 o 652.66 654.11
    1 14 -7 < 3.03 2.89
    1 14 -6 < 4.69 1.62
    1 14 -5 o 63.58 62.58
    1 14 -4 o 4683.09 4747.67
    1 14 -3 o 43.94 31.96
    1 14 -2 o 55.25 36.04
    1 14 -1 o 344.97 277.52
    1 14 0 o 2311.66 2237.91
    1 14 1 o 68.97 52.95
    1 14 2 o 4001.47 3932.00
    1 14 3 o 81.15 79.36
    1 14 4 o 245.91 236.79
    1 14 5 < 1.23 0.19
    1 14 6 o 1189.51 1168.65
    1 14 7 o 21.21 20.23
    1 14 8 o 462.14 482.71
    1 14 9 o 102.18 95.70
    1 14 10 o 24.06 23.23
    1 15 -11 o 94.19 93.52
    1 15 -10 o 244.97 228.92
    1 15 -9 o 540.68 556.92
    1 15 -8 o 139.84 113.31
    1 15 -7 < -1.08 3.77
    1 15 -6 o 277.72 259.86
    1 15 -5 o 2928.62 3087.04
    1 15 -4 o 25.57 18.96
    1 15 -3 o 4758.11 4661.07
    1 15 -2 o 145.29 158.47
    1 15 -1 o 21.01 19.88
    1 15 0 o 1899.89 1730.98
    1 15 1 o 3421.36 3298.93
    1 15 2 o 780.92 731.91
    1 15 3 o 240.49 263.95
    1 15 4 o 216.22 203.62
    1 15 5 o 38.21 36.32
    1 15 6 o 85.23 79.87
    1 15 7 o 243.28 240.22
    1 15 8 o 137.60 121.95
    1 15 9 < 13.36 10.97
    1 15 10 < 21.43 28.94
    1 16 -10 o 438.71 442.37
    1 16 -9 o 85.03 75.36
    1 16 -8 o 1149.61 1129.24
    1 16 -7 o 159.25 146.55
    1 16 -6 o 127.89 131.40
    1 16 -5 o 423.52 433.42
    1 16 -4 o 1079.88 1103.62
    1 16 -3 o 83.58 69.05
    1 16 -2 o 341.69 334.35
    1 16 -1 o 884.20 929.12
    1 16 0 o 279.79 286.71
    1 16 1 o 52.43 51.40
    1 16 2 o 2268.04 2193.63
    1 16 3 < 7.76 8.15
    1 16 4 o 505.13 541.62
    1 16 5 o 110.20 129.71
    1 16 6 o 697.95 711.26
    1 16 7 o 31.39 28.03
    1 16 8 o 734.72 766.88
    1 16 9 o 27.96 8.81
    1 16 10 < 16.06 12.28
    1 17 -10 o 291.23 237.47
    1 17 -9 o 222.95 219.98
    1 17 -8 o 71.99 62.54
    1 17 -7 < 2.11 0.49
    1 17 -6 o 563.46 559.86
    1 17 -5 o 749.58 777.46
    1 17 -4 < 9.92 9.78
    1 17 -3 o 818.97 819.97
    1 17 -2 o 292.60 297.72
    1 17 -1 o 336.27 321.05
    1 17 0 o 398.10 435.98
    1 17 1 o 421.52 426.49
    1 17 2 o 257.48 252.24
    1 17 3 o 480.16 481.16
    1 17 4 o 1469.66 1496.94
    1 17 5 o 374.08 369.67
    1 17 6 o 145.63 124.43
    1 17 7 o 185.71 196.03
    1 17 8 o 321.14 309.94
    1 17 9 o 790.09 841.02
    1 18 -10 o 134.03 134.75
    1 18 -9 o 31.00 21.14
    1 18 -8 o 158.22 146.35
    1 18 -7 o 573.16 590.35
    1 18 -6 o 21.14 11.95
    1 18 -5 o 103.12 91.05
    1 18 -4 o 539.08 557.08
    1 18 -3 o 443.49 438.47
    1 18 -2 o 740.86 709.62
    1 18 -1 o 2888.20 2902.44
    1 18 0 o 187.81 171.12
    1 18 1 o 613.65 628.95
    1 18 2 o 265.00 241.43
    1 18 3 o 689.57 670.26
    1 18 4 o 62.79 74.33
    1 18 5 o 1631.33 1655.06
    1 18 6 o 186.17 193.12
    1 18 7 < 2.34 3.07
    1 18 8 o 133.13 141.50
    1 18 9 o 647.57 611.78
    1 19 -10 o 80.29 58.47
    1 19 -9 o 317.09 327.86
    1 19 -8 o 62.45 52.58
    1 19 -7 o 29.95 32.26
    1 19 -6 o 956.14 958.31
    1 19 -5 o 388.67 391.94
    1 19 -4 o 534.81 568.52
    1 19 -3 o 166.93 163.53
    1 19 -2 o 407.28 406.84
    1 19 -1 o 375.32 352.76
    1 19 0 o 452.96 485.93
    1 19 1 o 569.23 558.12
    1 19 2 o 33.96 29.75
    1 19 3 o 254.13 237.57
    1 19 4 o 355.48 336.27
    1 19 5 o 40.39 40.95
    1 19 6 o 67.80 57.59
    1 19 7 < 12.37 14.86
    1 19 8 o 35.11 29.00
    1 19 9 o 30.03 20.30
    1 20 -9 o 53.45 31.45
    1 20 -8 o 96.96 78.08
    1 20 -7 o 543.95 570.14
    1 20 -6 o 101.15 99.92
    1 20 -5 o 114.21 92.73
    1 20 -4 o 81.75 75.44
    1 20 -3 o 534.85 564.45
    1 20 -2 < 9.71 10.00
    1 20 -1 o 2021.83 2005.37
    1 20 0 o 54.40 48.47
    1 20 1 o 460.96 482.30
    1 20 2 < 7.50 6.79
    1 20 3 o 2226.97 2219.13
    1 20 4 o 30.31 29.25
    1 20 5 o 766.41 789.31
    1 20 6 < 10.60 3.82
    1 20 7 o 53.37 50.42
    1 20 8 < 5.29 2.16
    1 20 9 o 288.39 266.02
    1 21 -9 < 6.05 1.23
    1 21 -8 o 373.57 369.31
    1 21 -7 o 119.81 119.73
    1 21 -6 o 392.19 373.86
    1 21 -5 < 7.40 4.37
    1 21 -4 < -2.81 1.61
    1 21 -3 o 224.15 234.01
    1 21 -2 o 364.91 372.09
    1 21 -1 o 12.87 2.30
    1 21 0 o 1529.98 1505.53
    1 21 1 o 35.81 30.99
    1 21 2 o 322.58 305.63
    1 21 3 < 10.43 0.21
    1 21 4 o 317.98 309.79
    1 21 5 o 145.16 137.15
    1 21 6 o 228.53 241.70
    1 21 7 < 5.01 0.22
    1 21 8 o 129.88 116.58
    1 22 -8 < 17.05 1.94
    1 22 -7 o 214.36 226.93
    1 22 -6 < 11.49 4.54
    1 22 -5 o 432.79 426.92
    1 22 -4 o 317.46 346.98
    1 22 -3 o 311.40 324.35
    1 22 -2 o 41.22 43.12
    1 22 -1 o 487.10 491.26
    1 22 0 o 90.58 81.35
    1 22 1 o 392.46 402.27
    1 22 2 < 11.18 3.17
    1 22 3 o 201.80 192.48
    1 22 4 o 21.85 24.60
    1 22 5 o 74.33 70.83
    1 22 6 o 135.25 137.98
    1 22 7 < 16.11 18.25
    1 22 8 o 102.40 106.14
    1 23 -8 o 78.28 77.91
    1 23 -7 o 116.56 127.67
    1 23 -6 o 351.78 347.08
    1 23 -5 o 58.79 58.15
    1 23 -4 o 40.93 49.47
    1 23 -3 o 113.50 116.07
    1 23 -2 o 96.89 109.76
    1 23 -1 o 15.76 0.46
    1 23 0 o 291.29 272.10
    1 23 1 o 438.57 438.48
    1 23 2 o 283.45 250.97
    1 23 3 o 46.33 52.00
    1 23 4 o 792.52 829.27
    1 23 5 o 103.07 90.15
    1 23 6 o 136.60 141.98
    1 23 7 o 348.05 338.38
    1 24 -7 o 148.54 147.52
    1 24 -6 < 9.57 0.23
    1 24 -5 o 50.99 44.78
    1 24 -4 o 55.02 51.18
    1 24 -3 o 57.61 52.26
    1 24 -2 o 104.87 100.76
    1 24 -1 o 1213.81 1204.68
    1 24 0 o 42.76 38.04
    1 24 1 o 247.94 246.42
    1 24 2 o 78.51 75.92
    1 24 3 o 64.73 54.36
    1 24 4 < -1.71 0.36
    1 24 5 o 194.70 204.45
    1 24 6 o 74.90 67.16
    1 24 7 o 72.66 76.92
    1 25 -7 o 279.07 273.06
    1 25 -6 o 372.62 364.61
    1 25 -5 o 112.75 115.58
    1 25 -4 < 13.14 12.85
    1 25 -3 o 456.36 463.45
    1 25 -2 o 267.46 260.94
    1 25 -1 < 13.36 2.61
    1 25 0 o 28.34 19.84
    1 25 1 o 399.79 410.36
    1 25 2 o 35.19 22.62
    1 25 3 o 396.52 407.24
    1 25 4 < 19.13 21.44
    1 25 5 < 10.72 2.40
    1 25 6 < 9.20 3.20
    1 26 -6 < 27.98 24.91
    1 26 -5 o 124.65 120.38
    1 26 -4 o 262.00 242.00
    1 26 -3 o 49.23 42.99
    1 26 -2 o 223.07 214.61
    1 26 -1 o 55.76 44.77
    1 26 0 o 251.35 244.52
    1 26 1 o 43.80 39.85
    1 26 2 o 177.61 162.21
    1 26 3 o 41.02 52.99
    1 26 4 < -1.26 0.71
    1 26 5 < -8.48 4.24
    1 26 6 o 345.05 324.92
    1 27 -6 < 16.27 3.28
    1 27 -5 o 71.77 76.04
    1 27 -4 o 44.57 38.57
    1 27 -3 o 776.87 814.36
    1 27 -2 o 120.84 122.41
    1 27 -1 o 47.88 41.53
    1 27 0 < 18.67 24.27
    1 27 1 o 192.93 196.04
    1 27 2 o 72.00 65.47
    1 27 3 o 141.38 133.33
    1 27 4 < 21.74 27.02
    1 27 5 < 12.50 1.16
    1 28 -5 < 31.07 20.63
    1 28 -4 o 195.65 170.51
    1 28 -3 o 61.13 65.71
    1 28 -2 < 25.04 40.12
    1 28 -1 o 53.36 60.27
    1 28 0 o 31.85 21.34
    1 28 1 o 36.55 28.41
    1 28 2 o 226.38 212.84
    1 28 3 o 67.90 69.73
    1 28 4 < 0.35 1.65
    1 29 -4 o 110.97 84.28
    1 29 -3 < 38.02 22.64
    1 29 -2 o 63.19 72.52
    1 29 -1 o 54.09 50.03
    1 29 0 < 2.39 1.42
    1 29 1 o 46.02 39.44
    1 29 2 < 10.14 4.56
    1 29 3 o 38.76 45.97
    1 30 -2 < 27.33 11.22
    1 30 -1 o 137.20 138.71
    1 30 0 o 88.00 88.39
    1 30 1 < 23.06 2.65
    2 0 -12 o 1002.08 1030.31
    2 0 -10 < 8.44 14.88
    2 0 -8 o 3571.19 3786.73
    2 0 -6 o 3828.14 3582.33
    2 0 -4 o 727.19 717.20
    2 0 0 o 3792.82 3622.24
    2 0 2 o 3095.73 3150.33
    2 0 4 o 6078.31 5993.73
    2 0 6 o 477.02 467.63
    2 0 8 o 1597.84 1670.88
    2 0 10 o 415.27 379.74
    2 1 -12 o 77.28 41.16
    2 1 -11 o 346.18 324.48
    2 1 -10 < 9.85 10.70
    2 1 -9 o 506.34 502.31
    2 1 -7 o 3722.33 3811.35
    2 1 -6 o 184.90 178.76
    2 1 -5 o 28.57 14.43
    2 1 -4 o 213.45 221.67
    2 1 -2 o 73.04 77.95
    2 1 -1 o 2921.87 2949.45
    2 1 0 o 5029.94 4925.46
    2 1 1 o 111.40 74.16
    2 1 2 o 28.96 17.57
    2 1 3 o 6789.26 7122.52
    2 1 4 o 862.58 781.20
    2 1 5 o 424.89 432.48
    2 1 6 o 68.39 73.13
    2 1 7 o 345.57 319.18
    2 1 9 o 1014.37 1100.56
    2 1 10 o 32.53 12.25
    2 1 11 o 56.38 49.50
    2 2 -12 o 311.90 299.82
    2 2 -11 o 24.36 3.43
    2 2 -10 o 23.59 21.18
    2 2 -9 o 479.24 457.68
    2 2 -8 o 1936.02 2029.35
    2 2 -7 o 172.16 142.61
    2 2 -6 o 1237.22 1296.69
    2 2 -5 o 3146.03 3042.39
    2 2 -4 o 2321.25 2174.87
    2 2 -3 o 245.74 238.37
    2 2 -2 o 6770.78 6990.55
    2 2 -1 o 229.32 197.61
    2 2 0 o 7244.59 7219.67
    2 2 1 o 3378.90 3346.83
    2 2 2 o 6106.11 6066.75
    2 2 3 o 1077.31 925.62
    2 2 4 o 5359.98 5447.55
    2 2 5 o 19.26 11.65
    2 2 6 o 74.76 75.13
    2 2 7 o 1025.90 1076.65
    2 2 8 o 1562.89 1590.10
    2 2 9 o 61.44 28.00
    2 2 10 o 436.14 454.96
    2 2 11 o 93.39 84.74
    2 3 -12 o 199.43 182.25
    2 3 -11 o 212.35 197.62
    2 3 -10 o 590.61 607.18
    2 3 -9 o 1192.80 1299.80
    2 3 -8 o 192.40 207.65
    2 3 -7 o 5224.76 5490.63
    2 3 -6 o 685.29 736.90
    2 3 -5 o 377.21 329.27
    2 3 -4 o 4306.60 4114.16
    2 3 -3 o 918.17 920.45
    2 3 -2 o 800.37 684.49
    2 3 -1 o 899.58 884.77
    2 3 1 o 4791.37 4581.82
    2 3 2 o 1339.09 1337.28
    2 3 3 o 5095.17 5295.41
    2 3 4 o 988.02 999.33
    2 3 5 o 895.15 960.52
    2 3 6 o 1163.25 1189.77
    2 3 7 o 749.17 740.23
    2 3 8 o 20.56 13.48
    2 3 9 o 1242.23 1280.99
    2 3 10 o 283.12 242.52
    2 3 11 < 6.08 0.59
    2 4 -12 o 52.30 36.57
    2 4 -11 o 339.52 332.91
    2 4 -10 o 240.35 200.09
    2 4 -9 o 646.68 639.01
    2 4 -8 o 142.77 116.60
    2 4 -7 o 74.57 67.05
    2 4 -6 o 207.30 214.04
    2 4 -5 o 1952.03 2219.63
    2 4 -4 o 3748.96 3456.66
    2 4 -3 o 2249.01 2260.96
    2 4 -2 o 6466.01 6220.10
    2 4 -1 o 2805.27 2790.03
    2 4 1 o 5725.08 5783.06
    2 4 2 o 467.08 500.03
    2 4 3 o 1165.68 952.54
    2 4 4 o 1349.03 1374.06
    2 4 5 o 3629.46 3713.60
    2 4 6 o 25.43 5.86
    2 4 7 o 878.81 887.97
    2 4 8 o 201.97 217.99
    2 4 9 o 36.96 19.72
    2 4 10 o 114.96 108.39
    2 4 11 o 263.30 212.14
    2 5 -12 < 17.72 5.46
    2 5 -11 o 159.43 142.18
    2 5 -10 o 1314.65 1357.11
    2 5 -9 o 465.15 442.55
    2 5 -8 o 430.91 443.30
    2 5 -7 o 2757.08 2986.58
    2 5 -6 o 4236.72 4280.03
    2 5 -5 o 505.24 492.83
    2 5 -4 o 8260.98 7999.41
    2 5 -3 o 1611.07 1535.88
    2 5 -2 o 1598.63 1479.52
    2 5 -1 o 2303.10 2242.12
    2 5 1 o 3265.51 2999.05
    2 5 2 o 5029.05 4906.15
    2 5 3 o 2195.17 2149.83
    2 5 4 o 149.73 186.49
    2 5 5 o 79.43 70.61
    2 5 6 o 2704.77 2863.50
    2 5 7 o 54.36 48.28
    2 5 8 < 4.99 2.70
    2 5 9 o 48.31 41.96
    2 5 10 o 294.75 255.03
    2 5 11 o 27.98 13.39
    2 6 -12 < 8.18 1.40
    2 6 -11 o 726.88 697.95
    2 6 -10 o 67.80 36.12
    2 6 -9 o 1366.66 1390.00
    2 6 -8 o 134.74 139.90
    2 6 -7 o 113.74 126.09
    2 6 -6 o 514.78 483.53
    2 6 -5 o 3847.30 3950.13
    2 6 -4 o 112.23 87.73
    2 6 -2 o 9.53 3.91
    2 6 -1 o 7260.37 6986.50
    2 6 0 o 2246.26 2027.36
    2 6 1 o 4348.66 4410.88
    2 6 2 o 6.78 2.94
    2 6 3 o 101.65 122.53
    2 6 4 o 80.71 82.03
    2 6 5 o 2253.73 2337.62
    2 6 6 o 698.33 720.97
    2 6 7 o 278.20 249.84
    2 6 8 o 308.07 343.61
    2 6 9 < 16.70 8.26
    2 6 10 o 64.02 55.42
    2 6 11 o 364.54 332.10
    2 7 -12 < 6.05 2.97
    2 7 -11 o 67.20 36.04
    2 7 -10 o 422.95 404.40
    2 7 -9 o 106.56 85.47
    2 7 -8 o 173.78 179.58
    2 7 -7 o 63.29 43.33
    2 7 -6 o 1381.37 1309.63
    2 7 -5 o 184.30 154.56
    2 7 -4 o 4804.79 4872.39
    2 7 -3 o 41.56 29.45
    2 7 -2 o 1324.17 1156.25
    2 7 -1 < 1.80 0.16
    2 7 0 o 6974.28 6947.02
    2 7 1 o 95.31 80.78
    2 7 2 o 4216.82 4118.38
    2 7 3 o 225.60 227.09
    2 7 4 o 737.29 753.13
    2 7 5 o 319.77 309.52
    2 7 6 o 1694.34 1779.69
    2 7 7 o 13.70 9.96
    2 7 8 o 183.61 207.54
    2 7 9 o 33.74 20.94
    2 7 10 o 237.18 230.87
    2 7 11 o 48.27 42.41
    2 8 -12 o 419.40 366.88
    2 8 -11 o 1141.01 1241.21
    2 8 -10 o 389.64 368.53
    2 8 -9 o 1635.08 1738.56
    2 8 -8 o 43.43 31.75
    2 8 -7 o 142.85 173.68
    2 8 -6 < 4.72 6.91
    2 8 -5 o 4494.48 4545.19
    2 8 -4 o 342.34 276.73
    2 8 -3 o 2675.00 2585.65
    2 8 -2 o 1981.77 1818.70
    2 8 -1 o 1143.71 1128.21
    2 8 0 o 50.07 33.14
    2 8 1 o 6480.48 6502.52
    2 8 2 o 538.94 421.92
    2 8 3 o 580.09 535.56
    2 8 4 o 531.87 469.29
    2 8 5 o 4130.57 4322.50
    2 8 6 o 17.65 11.72
    2 8 7 o 2374.71 2445.62
    2 8 8 o 160.49 138.57
    2 8 9 o 56.12 48.73
    2 8 10 < 16.18 1.16
    2 8 11 o 378.94 385.20
    2 9 -12 o 84.96 69.22
    2 9 -11 o 28.91 4.14
    2 9 -10 o 1291.26 1295.80
    2 9 -9 o 166.79 140.01
    2 9 -8 < 9.33 6.52
    2 9 -7 o 510.49 497.11
    2 9 -6 o 182.33 183.26
    2 9 -5 o 483.95 477.30
    2 9 -4 o 5788.61 5711.61
    2 9 -3 o 886.03 701.96
    2 9 -2 o 283.33 233.51
    2 9 -1 o 1104.25 1122.16
    2 9 0 o 3560.40 3599.62
    2 9 1 o 30.18 19.27
    2 9 2 o 1573.96 1600.26
    2 9 3 o 1561.87 1466.80
    2 9 4 o 115.53 97.83
    2 9 5 o 493.17 471.61
    2 9 6 o 1156.61 1210.05
    2 9 7 o 124.95 111.34
    2 9 8 o 37.89 17.58
    2 9 9 o 188.69 165.24
    2 9 10 o 175.86 181.71
    2 9 11 < 5.15 1.89
    2 10 -12 o 499.06 481.23
    2 10 -11 o 421.40 415.64
    2 10 -10 o 30.67 5.99
    2 10 -9 o 458.03 478.07
    2 10 -8 o 700.10 688.34
    2 10 -7 o 473.12 461.52
    2 10 -6 o 1328.35 1392.70
    2 10 -5 o 3659.81 3717.60
    2 10 -4 o 925.92 825.97
    2 10 -3 o 383.05 282.56
    2 10 -2 o 1134.29 1230.34
    2 10 -1 o 2964.71 2748.52
    2 10 0 o 297.91 283.47
    2 10 1 o 2298.43 2338.91
    2 10 2 o 771.72 795.60
    2 10 3 o 105.70 81.55
    2 10 4 o 468.02 465.37
    2 10 5 o 2256.80 2298.61
    2 10 6 o 71.81 84.02
    2 10 7 o 966.41 1036.32
    2 10 8 o 1919.50 1918.36
    2 10 9 o 65.95 45.41
    2 10 10 < 19.55 22.24
    2 11 -12 o 31.03 12.81
    2 11 -11 o 606.78 606.16
    2 11 -10 o 737.68 776.65
    2 11 -9 o 185.48 169.94
    2 11 -8 o 44.62 34.02
    2 11 -7 o 1092.38 1028.82
    2 11 -6 o 2738.16 2843.73
    2 11 -5 o 127.57 118.90
    2 11 -4 o 1137.44 1061.82
    2 11 -3 o 3378.20 3379.47
    2 11 -2 o 209.76 194.43
    2 11 -1 o 3809.37 3679.50
    2 11 0 o 3801.47 3602.98
    2 11 1 o 834.35 759.38
    2 11 2 o 1324.18 1274.87
    2 11 3 o 3379.73 3299.37
    2 11 4 o 78.36 73.10
    2 11 5 o 1019.57 1030.30
    2 11 6 o 391.65 418.20
    2 11 7 o 1282.43 1330.86
    2 11 8 < 10.37 6.61
    2 11 9 o 283.75 250.54
    2 11 10 o 65.44 67.68
    2 12 -11 o 245.57 236.73
    2 12 -10 o 35.41 27.12
    2 12 -9 o 34.86 29.81
    2 12 -8 o 1817.33 1818.63
    2 12 -7 o 49.49 39.43
    2 12 -6 o 1072.20 1125.00
    2 12 -5 o 83.76 77.83
    2 12 -4 o 526.68 578.53
    2 12 -3 o 2597.23 2432.83
    2 12 -2 o 5191.11 5205.67
    2 12 -1 o 149.26 131.30
    2 12 0 o 308.57 304.65
    2 12 1 o 24.81 15.66
    2 12 2 o 1711.49 1687.18
    2 12 3 o 403.45 385.71
    2 12 4 o 464.60 477.27
    2 12 5 o 60.95 65.56
    2 12 6 < 6.24 0.30
    2 12 7 o 366.84 393.49
    2 12 8 o 23.31 16.30
    2 12 9 < 14.48 0.18
    2 12 10 < 10.75 15.90
    2 13 -11 o 166.82 127.24
    2 13 -10 o 20.72 6.33
    2 13 -9 o 237.93 221.17
    2 13 -8 o 15.43 2.25
    2 13 -7 o 2190.57 2214.54
    2 13 -6 o 187.32 186.98
    2 13 -5 o 57.96 65.28
    2 13 -4 o 1043.13 977.49
    2 13 -3 o 5347.18 5220.54
    2 13 -2 o 238.92 223.04
    2 13 -1 o 2837.61 2794.87
    2 13 0 o 7.58 4.33
    2 13 1 o 138.44 135.34
    2 13 2 o 58.21 52.03
    2 13 3 o 2737.69 2728.28
    2 13 4 < 0.55 0.05
    2 13 5 o 739.29 750.29
    2 13 6 o 430.49 525.03
    2 13 7 o 1048.20 1059.41
    2 13 8 o 67.81 76.91
    2 13 9 o 1260.60 1271.69
    2 13 10 < 0.57 9.53
    2 14 -11 o 120.43 136.57
    2 14 -10 o 167.89 151.67
    2 14 -9 o 31.58 17.99
    2 14 -8 o 604.27 639.26
    2 14 -7 o 82.46 69.04
    2 14 -6 o 228.59 213.50
    2 14 -5 o 78.37 61.82
    2 14 -4 o 96.63 80.66
    2 14 -3 o 8.83 2.33
    2 14 -2 o 5760.71 5736.21
    2 14 -1 o 180.77 167.45
    2 14 0 o 126.79 141.89
    2 14 1 o 13.32 18.32
    2 14 2 o 1319.83 1312.43
    2 14 3 o 71.13 69.19
    2 14 4 o 3900.19 3956.58
    2 14 5 o 38.84 37.18
    2 14 6 o 127.13 126.50
    2 14 7 o 175.34 194.94
    2 14 8 o 82.18 79.02
    2 14 9 o 28.78 4.19
    2 14 10 o 273.02 283.00
    2 15 -11 < 18.68 3.22
    2 15 -10 < 16.34 10.12
    2 15 -9 o 445.10 446.70
    2 15 -8 o 475.30 479.23
    2 15 -7 o 1063.25 1046.94
    2 15 -6 < 4.57 0.74
    2 15 -5 o 1558.67 1652.06
    2 15 -4 o 185.72 169.35
    2 15 -3 o 297.33 342.74
    2 15 -2 o 296.17 309.39
    2 15 -1 o 1192.88 1211.18
    2 15 0 o 9.49 3.26
    2 15 1 o 12.84 18.90
    2 15 2 o 653.22 628.98
    2 15 3 o 1622.34 1586.20
    2 15 4 o 192.75 180.36
    2 15 5 o 261.20 294.31
    2 15 6 o 68.89 53.28
    2 15 7 o 140.71 137.86
    2 15 8 o 167.53 157.07
    2 15 9 o 423.16 435.82
    2 15 10 o 87.83 52.50
    2 16 -11 o 198.81 153.25
    2 16 -10 < 15.73 5.77
    2 16 -9 o 296.52 266.15
    2 16 -8 o 724.03 743.76
    2 16 -7 o 62.74 58.88
    2 16 -6 o 338.82 346.02
    2 16 -5 o 601.62 571.01
    2 16 -4 o 4115.80 4112.55
    2 16 -3 o 1908.98 1925.77
    2 16 -2 o 4813.36 4853.19
    2 16 -1 o 71.17 75.31
    2 16 0 o 111.55 123.57
    2 16 1 o 352.85 370.92
    2 16 2 o 1071.01 1050.80
    2 16 3 < 4.15 0.17
    2 16 4 o 549.97 559.59
    2 16 5 o 389.87 371.63
    2 16 6 o 136.73 112.32
    2 16 7 o 241.77 229.27
    2 16 8 o 342.85 338.76
    2 16 9 o 66.96 61.13
    2 17 -10 o 33.84 15.74
    2 17 -9 o 441.65 465.01
    2 17 -8 o 420.14 404.74
    2 17 -7 o 255.26 246.78
    2 17 -6 o 270.57 249.74
    2 17 -5 o 327.57 305.49
    2 17 -4 o 115.64 114.20
    2 17 -3 o 736.53 750.34
    2 17 -2 o 21.05 23.58
    2 17 -1 o 1185.44 1174.61
    2 17 0 o 651.06 668.69
    2 17 1 o 783.27 764.90
    2 17 2 o 477.20 491.12
    2 17 3 o 2430.26 2343.97
    2 17 4 o 55.61 43.05
    2 17 5 o 270.86 285.94
    2 17 6 o 230.25 229.45
    2 17 7 o 27.21 20.20
    2 17 8 < 19.22 16.55
    2 17 9 < -4.30 9.09
    2 18 -10 o 149.95 127.63
    2 18 -9 o 462.13 427.72
    2 18 -8 o 257.39 264.61
    2 18 -7 o 83.65 84.76
    2 18 -6 o 257.09 235.78
    2 18 -5 o 2080.60 2137.02
    2 18 -4 o 777.62 786.15
    2 18 -3 o 128.33 120.70
    2 18 -2 o 1045.46 1067.28
    2 18 -1 o 104.00 107.82
    2 18 0 o 31.40 26.91
    2 18 1 o 2076.45 2068.86
    2 18 2 o 78.15 82.09
    2 18 3 o 249.19 232.57
    2 18 4 o 44.76 41.70
    2 18 5 o 124.90 116.27
    2 18 6 < 7.27 0.55
    2 18 7 o 232.31 228.05
    2 18 8 o 172.81 165.97
    2 18 9 o 56.31 58.11
    2 19 -10 o 332.23 325.17
    2 19 -9 o 34.30 26.84
    2 19 -8 o 60.48 58.72
    2 19 -7 o 80.40 66.40
    2 19 -6 o 974.76 1069.36
    2 19 -5 o 66.67 58.13
    2 19 -4 o 2441.66 2526.60
    2 19 -3 o 20.60 28.28
    2 19 -2 < 5.31 1.62
    2 19 -1 o 98.36 93.15
    2 19 0 o 2131.58 2085.42
    2 19 1 o 42.22 39.91
    2 19 2 o 671.91 709.51
    2 19 3 o 372.72 354.76
    2 19 4 o 89.33 83.56
    2 19 5 o 211.27 215.07
    2 19 6 o 611.53 584.83
    2 19 7 < 19.52 23.01
    2 19 8 < -0.39 0.68
    2 20 -9 o 397.71 382.44
    2 20 -8 o 97.66 109.73
    2 20 -7 < 6.42 1.24
    2 20 -6 o 34.72 39.17
    2 20 -5 o 162.60 149.72
    2 20 -4 o 110.83 110.56
    2 20 -3 < 13.04 18.53
    2 20 -2 o 103.76 97.98
    2 20 -1 o 20.78 24.60
    2 20 0 o 61.04 57.42
    2 20 1 o 846.52 830.91
    2 20 2 o 267.95 266.27
    2 20 3 o 31.99 33.73
    2 20 4 o 200.54 224.46
    2 20 5 o 516.92 525.82
    2 20 6 o 27.17 18.35
    2 20 7 o 439.13 437.14
    2 20 8 < 5.73 11.70
    2 21 -9 < 13.28 3.93
    2 21 -8 o 93.94 89.79
    2 21 -7 < 5.61 4.65
    2 21 -6 o 374.64 389.96
    2 21 -5 o 90.68 81.00
    2 21 -4 o 250.49 236.12
    2 21 -3 < 8.69 6.71
    2 21 -2 < -2.53 1.36
    2 21 -1 < 12.64 14.89
    2 21 0 o 329.01 324.72
    2 21 1 o 116.57 122.01
    2 21 2 o 735.96 784.71
    2 21 3 o 766.49 782.56
    2 21 4 o 174.98 155.29
    2 21 5 < 5.99 9.73
    2 21 6 o 333.41 350.92
    2 21 7 < 8.65 3.47
    2 21 8 o 179.17 189.59
    2 22 -9 o 325.68 270.20
    2 22 -8 < 14.94 21.99
    2 22 -7 o 93.79 89.77
    2 22 -6 o 329.09 341.36
    2 22 -5 o 942.87 975.97
    2 22 -4 o 448.19 480.86
    2 22 -3 o 754.10 774.61
    2 22 -2 o 188.71 202.96
    2 22 -1 o 498.84 468.71
    2 22 0 < 6.77 7.42
    2 22 1 o 386.67 379.96
    2 22 2 < 6.94 8.01
    2 22 3 o 88.29 95.72
    2 22 4 o 35.08 46.75
    2 22 5 o 422.16 416.44
    2 22 6 < 6.71 7.53
    2 22 7 o 89.01 108.87
    2 23 -8 < -1.30 8.88
    2 23 -7 o 178.73 171.98
    2 23 -6 o 415.27 432.58
    2 23 -5 < 4.81 1.86
    2 23 -4 o 100.68 86.32
    2 23 -3 o 21.01 24.08
    2 23 -2 o 128.08 136.58
    2 23 -1 o 103.16 106.03
    2 23 0 o 642.84 639.38
    2 23 1 o 55.91 52.59
    2 23 2 o 646.54 664.82
    2 23 3 < 5.42 7.49
    2 23 4 < 12.41 11.36
    2 23 5 < -0.53 5.37
    2 23 6 < 18.04 23.36
    2 23 7 < 21.05 21.30
    2 24 -8 o 173.42 153.63
    2 24 -7 < 26.12 17.48
    2 24 -6 o 158.98 132.45
    2 24 -5 o 552.45 568.20
    2 24 -4 < 12.00 13.17
    2 24 -3 < 11.18 9.71
    2 24 -2 o 874.09 903.01
    2 24 -1 o 94.34 77.92
    2 24 0 o 36.01 32.70
    2 24 1 o 71.18 60.29
    2 24 2 o 1135.64 1163.89
    2 24 3 o 174.53 155.61
    2 24 4 o 355.11 371.18
    2 24 5 o 119.69 107.39
    2 24 6 < 22.42 26.22
    2 25 -7 o 275.74 279.94
    2 25 -6 o 60.17 53.84
    2 25 -5 o 79.99 76.78
    2 25 -4 o 143.15 147.56
    2 25 -3 o 547.42 584.03
    2 25 -2 o 39.47 36.14
    2 25 -1 o 322.29 335.25
    2 25 0 o 351.48 333.35
    2 25 1 o 142.11 132.54
    2 25 2 o 411.96 404.16
    2 25 3 < 15.33 14.44
    2 25 4 o 47.41 45.28
    2 25 5 < 18.14 15.17
    2 25 6 o 65.95 70.02
    2 26 -6 o 77.32 65.36
    2 26 -5 o 57.98 37.14
    2 26 -4 < 21.10 20.40
    2 26 -3 o 73.34 73.42
    2 26 -2 o 32.66 27.74
    2 26 -1 < 4.61 0.87
    2 26 0 o 273.36 278.10
    2 26 1 o 109.98 94.14
    2 26 2 o 237.60 221.68
    2 26 3 o 75.57 65.52
    2 26 4 o 116.44 113.77
    2 26 5 < 9.57 18.84
    2 27 -6 < 25.72 3.82
    2 27 -5 o 154.77 144.08
    2 27 -4 < 4.02 0.25
    2 27 -3 o 136.15 110.15
    2 27 -2 < 13.05 14.39
    2 27 -1 o 156.35 151.62
    2 27 0 < 11.70 14.04
    2 27 1 o 237.90 219.58
    2 27 2 < 3.48 7.28
    2 27 3 o 580.50 575.29
    2 27 4 o 49.70 60.41
    2 28 -5 o 88.73 88.45
    2 28 -4 o 60.85 50.07
    2 28 -3 < 14.12 5.65
    2 28 -2 o 569.30 555.17
    2 28 -1 o 64.28 60.32
    2 28 0 o 60.99 61.95
    2 28 1 o 243.21 246.31
    2 28 2 o 43.22 48.20
    2 28 3 o 52.21 45.62
    2 29 -4 o 70.74 54.49
    2 29 -3 o 70.14 70.75
    2 29 -2 < 12.46 4.43
    2 29 -1 < 5.33 3.05
    2 29 0 < -4.91 5.00
    2 29 1 < 23.42 22.38
    2 29 2 < 11.87 12.66
    2 30 -1 o 59.91 54.78
    2 30 0 < 25.98 21.75
    3 0 -12 o 1011.39 1014.30
    3 0 -10 o 2867.79 3026.61
    3 0 -8 o 797.27 874.64
    3 0 -6 o 7464.05 7920.41
    3 0 -4 o 2501.44 2490.74
    3 0 -2 o 1644.49 1670.61
    3 0 2 o 1438.96 1161.64
    3 0 4 o 4222.54 4509.97
    3 0 6 o 1699.44 1729.85
    3 0 8 o 60.89 51.17
    3 0 10 o 1192.72 1188.33
    3 1 -13 o 101.72 75.63
    3 1 -12 o 218.70 175.96
    3 1 -11 o 467.86 518.45
    3 1 -10 o 94.09 70.70
    3 1 -9 o 139.30 126.90
    3 1 -8 o 131.05 128.34
    3 1 -7 o 4212.77 4382.12
    3 1 -6 o 1166.03 1134.26
    3 1 -5 o 5555.59 5408.72
    3 1 -4 o 415.56 302.46
    3 1 -3 o 143.72 133.32
    3 1 -2 o 413.59 396.82
    3 1 0 o 7.46 6.27
    3 1 1 o 3955.68 3947.49
    3 1 2 o 631.48 623.66
    3 1 3 o 284.51 335.49
    3 1 4 o 206.66 213.82
    3 1 5 o 4987.61 5203.60
    3 1 6 o 1644.59 1783.63
    3 1 7 o 87.47 83.96
    3 1 8 o 270.46 299.89
    3 1 9 o 289.80 274.27
    3 1 10 o 48.39 16.11
    3 1 11 o 445.13 415.76
    3 2 -13 o 65.04 22.95
    3 2 -12 o 474.40 463.51
    3 2 -11 o 47.27 29.92
    3 2 -10 o 975.22 984.66
    3 2 -9 o 146.69 138.43
    3 2 -8 o 217.89 230.20
    3 2 -7 o 562.06 554.75
    3 2 -6 o 6379.98 6564.13
    3 2 -5 o 1619.74 1474.10
    3 2 -4 o 1213.13 1148.69
    3 2 -3 o 5350.87 5038.96
    3 2 -2 o 6098.60 5956.28
    3 2 -1 o 1281.46 1189.12
    3 2 0 o 4243.29 4352.33
    3 2 1 o 4486.78 4247.10
    3 2 2 o 323.67 276.13
    3 2 3 o 1981.61 1983.10
    3 2 4 o 2063.31 2151.56
    3 2 5 o 31.99 18.03
    3 2 6 o 741.82 768.41
    3 2 7 o 140.29 119.61
    3 2 8 < 4.86 9.25
    3 2 9 o 54.63 33.98
    3 2 10 o 158.52 148.92
    3 2 11 o 346.35 308.96
    3 3 -12 o 203.42 171.54
    3 3 -11 o 447.20 456.15
    3 3 -10 o 418.46 401.76
    3 3 -9 o 154.96 156.50
    3 3 -8 o 924.01 935.20
    3 3 -7 o 503.00 487.20
    3 3 -6 o 230.26 237.04
    3 3 -5 o 2793.09 2752.52
    3 3 -4 o 1036.40 1106.82
    3 3 -3 o 3068.82 2710.79
    3 3 -2 o 3020.28 2926.59
    3 3 -1 o 1062.98 1133.80
    3 3 0 o 913.55 760.53
    3 3 1 o 3571.40 3480.96
    3 3 2 o 3246.64 3182.87
    3 3 3 o 542.06 585.03
    3 3 4 o 453.72 460.23
    3 3 5 o 51.07 42.54
    3 3 6 o 262.90 279.88
    3 3 7 o 474.65 486.22
    3 3 8 o 405.28 443.06
    3 3 9 o 404.80 430.16
    3 3 10 o 30.76 21.90
    3 3 11 o 454.74 430.20
    3 4 -12 o 277.47 287.68
    3 4 -11 o 23.87 16.06
    3 4 -10 o 174.24 155.79
    3 4 -9 o 1122.91 1162.73
    3 4 -8 o 360.77 382.14
    3 4 -7 o 204.90 191.70
    3 4 -6 o 3930.01 3951.63
    3 4 -5 o 379.71 362.15
    3 4 -4 o 1528.78 1516.44
    3 4 -3 o 7412.66 7084.91
    3 4 -2 o 1534.33 1495.62
    3 4 -1 o 72.03 75.89
    3 4 0 o 2018.85 1998.17
    3 4 1 o 691.20 796.90
    3 4 2 o 162.36 136.04
    3 4 3 o 2724.91 2610.85
    3 4 4 o 4930.09 5087.37
    3 4 5 o 91.66 102.97
    3 4 6 o 534.17 556.42
    3 4 7 o 930.75 968.88
    3 4 8 < 7.98 3.81
    3 4 9 < 15.21 14.05
    3 4 10 o 68.65 70.84
    3 4 11 < 72.50 90.26
    3 5 -12 o 37.54 18.74
    3 5 -11 o 363.77 385.17
    3 5 -10 o 276.02 286.18
    3 5 -9 o 18.73 0.32
    3 5 -8 o 1489.29 1465.00
    3 5 -7 o 193.48 195.16
    3 5 -6 o 211.77 215.12
    3 5 -5 o 1033.56 1106.32
    3 5 -4 o 3473.54 3479.07
    3 5 -3 o 83.64 82.83
    3 5 -2 o 4440.35 4490.20
    3 5 -1 o 245.98 277.61
    3 5 0 o 106.38 121.58
    3 5 1 o 6185.80 5739.16
    3 5 2 o 8284.90 8310.82
    3 5 3 o 132.57 123.69
    3 5 4 o 554.14 553.74
    3 5 5 o 643.79 747.17
    3 5 6 o 92.90 79.12
    3 5 7 o 47.59 19.33
    3 5 8 o 822.71 856.57
    3 5 9 o 142.97 168.70
    3 5 10 < 2.08 1.59
    3 6 -12 o 294.16 286.63
    3 6 -11 o 25.53 13.39
    3 6 -10 < 12.32 1.06
    3 6 -9 o 1933.44 1986.69
    3 6 -8 o 43.70 32.90
    3 6 -7 o 1124.41 1227.34
    3 6 -6 o 1295.49 1353.06
    3 6 -5 o 216.75 218.79
    3 6 -4 o 10.05 10.68
    3 6 -3 o 7316.02 7435.05
    3 6 -2 o 704.77 632.96
    3 6 -1 o 5363.09 5036.19
    3 6 0 o 128.02 132.01
    3 6 1 o 5603.63 5622.81
    3 6 2 o 1317.38 1071.11
    3 6 3 o 5479.69 5494.01
    3 6 4 o 1127.55 1131.52
    3 6 5 o 141.30 155.62
    3 6 6 o 22.27 8.38
    3 6 7 o 2920.71 3076.31
    3 6 8 o 22.33 6.49
    3 6 9 o 185.54 169.01
    3 6 10 o 217.97 213.25
    3 7 -12 o 196.32 166.86
    3 7 -11 o 118.16 100.18
    3 7 -10 o 632.87 664.06
    3 7 -9 o 440.64 452.31
    3 7 -8 o 3505.71 3623.87
    3 7 -7 o 302.35 288.28
    3 7 -6 o 530.62 537.38
    3 7 -5 o 137.91 136.26
    3 7 -4 o 1949.04 2083.74
    3 7 -3 o 138.13 123.79
    3 7 -2 o 7025.48 6858.76
    3 7 -1 o 215.59 198.79
    3 7 0 o 3985.49 3615.46
    3 7 1 o 2106.52 1799.01
    3 7 2 o 4465.89 4509.35
    3 7 3 o 545.37 520.09
    3 7 4 o 1762.96 1872.09
    3 7 5 o 38.96 46.34
    3 7 6 o 2545.66 2667.62
    3 7 7 o 21.52 8.65
    3 7 8 o 1254.18 1281.03
    3 7 9 o 242.87 223.68
    3 7 10 < -4.37 1.29
    3 8 -12 o 71.23 58.32
    3 8 -11 o 68.27 50.85
    3 8 -10 o 215.27 194.82
    3 8 -9 o 1149.48 1139.34
    3 8 -8 o 22.90 0.60
    3 8 -7 o 751.24 764.79
    3 8 -6 o 564.67 538.81
    3 8 -5 o 3237.72 3317.11
    3 8 -4 o 673.67 689.42
    3 8 -3 o 9052.03 8954.09
    3 8 -2 o 243.02 188.94
    3 8 -1 o 2812.41 2669.42
    3 8 0 o 196.00 187.39
    3 8 1 o 3587.23 3604.86
    3 8 2 o 21.53 16.37
    3 8 3 o 1609.71 1643.24
    3 8 4 o 312.36 302.60
    3 8 5 o 275.92 305.60
    3 8 6 o 689.49 660.46
    3 8 7 o 286.61 303.95
    3 8 8 o 30.39 21.23
    3 8 9 o 60.76 58.93
    3 8 10 o 80.33 54.32
    3 9 -12 < 0.30 7.08
    3 9 -11 o 1093.88 1065.89
    3 9 -10 o 802.60 816.72
    3 9 -9 o 229.00 224.22
    3 9 -8 o 3119.47 3321.91
    3 9 -7 o 719.97 746.29
    3 9 -6 o 227.26 216.45
    3 9 -5 o 1442.22 1477.21
    3 9 -4 o 1874.72 1865.69
    3 9 -3 o 209.29 194.65
    3 9 -2 o 3499.63 3416.80
    3 9 -1 o 5387.56 5087.49
    3 9 0 o 2024.87 1825.27
    3 9 1 o 2127.48 2048.20
    3 9 2 o 1871.07 1940.08
    3 9 3 < 3.98 2.66
    3 9 4 o 817.73 817.43
    3 9 5 o 329.08 312.81
    3 9 6 o 782.46 829.57
    3 9 7 o 25.75 33.77
    3 9 8 o 707.76 747.75
    3 9 9 o 71.77 68.65
    3 9 10 o 44.35 29.19
    3 10 -12 o 128.76 95.43
    3 10 -11 o 61.57 34.95
    3 10 -10 o 248.96 223.47
    3 10 -9 o 443.66 470.80
    3 10 -8 < 9.47 0.06
    3 10 -7 o 444.29 396.61
    3 10 -6 o 1555.78 1516.12
    3 10 -5 o 139.22 145.26
    3 10 -4 o 822.15 793.98
    3 10 -3 o 3491.24 3484.42
    3 10 -2 o 1973.87 1958.96
    3 10 -1 o 29.24 29.42
    3 10 0 o 99.07 123.93
    3 10 1 o 1010.28 1051.06
    3 10 2 o 175.15 153.23
    3 10 3 o 1314.99 1364.75
    3 10 4 o 151.53 147.48
    3 10 5 o 124.21 149.10
    3 10 6 o 406.78 393.44
    3 10 7 o 420.94 474.95
    3 10 8 < 12.31 1.34
    3 10 9 o 94.64 127.42
    3 10 10 o 352.19 322.93
    3 11 -12 < 22.24 18.41
    3 11 -11 o 253.40 212.65
    3 11 -10 o 344.48 350.95
    3 11 -9 o 298.69 292.34
    3 11 -8 o 372.44 400.72
    3 11 -7 o 1176.59 1134.24
    3 11 -6 o 16.97 13.35
    3 11 -5 o 1232.24 1229.93
    3 11 -4 o 908.55 972.37
    3 11 -3 o 130.09 155.51
    3 11 -2 o 118.23 120.24
    3 11 -1 o 1995.92 2103.66
    3 11 0 o 310.88 290.05
    3 11 1 o 1819.86 1765.13
    3 11 2 o 1641.38 1642.02
    3 11 3 o 369.43 384.92
    3 11 4 o 9.78 5.81
    3 11 5 o 836.22 849.02
    3 11 6 o 61.08 59.24
    3 11 7 o 45.96 53.53
    3 11 8 o 389.55 464.18
    3 11 9 o 86.30 65.66
    3 11 10 o 30.73 32.35
    3 12 -12 o 625.51 658.80
    3 12 -11 < 3.97 4.96
    3 12 -10 o 989.30 1021.61
    3 12 -9 o 746.82 765.20
    3 12 -8 o 28.19 33.84
    3 12 -7 o 90.18 102.21
    3 12 -6 o 805.70 797.24
    3 12 -5 o 484.40 473.57
    3 12 -4 o 1307.41 1396.84
    3 12 -3 o 1543.66 1550.29
    3 12 -2 o 968.22 1001.79
    3 12 -1 < 4.78 0.56
    3 12 0 o 4490.20 4432.89
    3 12 1 o 408.76 404.41
    3 12 2 o 328.54 297.11
    3 12 3 o 276.49 305.92
    3 12 4 o 2195.87 2146.54
    3 12 5 o 16.34 19.15
    3 12 6 o 1129.54 1133.12
    3 12 7 o 212.01 222.26
    3 12 8 o 150.24 155.03
    3 12 9 o 99.59 106.46
    3 12 10 o 338.33 342.58
    3 13 -11 o 288.49 241.84
    3 13 -10 o 245.24 230.69
    3 13 -9 o 216.27 187.17
    3 13 -8 o 56.36 53.67
    3 13 -7 o 429.82 415.47
    3 13 -6 < 7.84 1.54
    3 13 -5 o 4145.81 4277.66
    3 13 -4 o 1042.98 1035.55
    3 13 -3 < 3.98 0.12
    3 13 -2 o 32.63 25.71
    3 13 -1 o 3572.57 3718.69
    3 13 0 o 46.38 41.32
    3 13 1 o 213.38 254.65
    3 13 2 o 124.29 111.70
    3 13 3 o 533.72 504.40
    3 13 4 o 93.35 89.40
    3 13 5 o 1250.06 1301.92
    3 13 6 o 132.82 134.66
    3 13 7 o 102.08 111.68
    3 13 8 o 36.41 54.31
    3 13 9 o 357.72 330.12
    3 14 -11 o 55.88 35.01
    3 14 -10 o 722.38 712.00
    3 14 -9 o 54.64 47.39
    3 14 -8 o 679.88 691.99
    3 14 -7 o 347.51 380.59
    3 14 -6 o 1789.59 1760.31
    3 14 -5 o 402.66 464.10
    3 14 -4 o 142.25 163.99
    3 14 -3 o 24.28 20.85
    3 14 -2 o 245.05 250.20
    3 14 -1 o 381.74 395.23
    3 14 0 o 5071.72 4969.14
    3 14 1 < 3.02 4.79
    3 14 2 o 88.16 75.67
    3 14 3 o 354.75 348.35
    3 14 4 o 1575.66 1566.28
    3 14 5 o 23.13 20.04
    3 14 6 o 673.15 717.78
    3 14 7 o 62.80 45.56
    3 14 8 o 108.69 117.94
    3 14 9 < 15.92 10.84
    3 15 -11 o 724.63 707.49
    3 15 -10 o 36.54 30.03
    3 15 -9 o 132.51 119.34
    3 15 -8 o 85.74 71.02
    3 15 -7 o 1351.96 1477.68
    3 15 -6 o 144.95 113.63
    3 15 -5 o 2314.99 2379.78
    3 15 -4 o 953.85 1014.15
    3 15 -3 o 19.52 15.60
    3 15 -2 o 71.13 75.18
    3 15 -1 o 7207.77 7131.22
    3 15 0 < 1.82 1.43
    3 15 1 o 1700.29 1796.85
    3 15 2 o 608.52 630.34
    3 15 3 o 29.23 25.44
    3 15 4 o 108.46 108.82
    3 15 5 o 1148.90 1151.03
    3 15 6 o 102.98 101.42
    3 15 7 < 2.42 2.45
    3 15 8 < -1.50 3.37
    3 15 9 o 309.46 317.71
    3 16 -11 < 9.28 3.22
    3 16 -10 < 10.01 7.05
    3 16 -9 o 39.58 35.05
    3 16 -8 o 28.51 24.97
    3 16 -7 o 308.57 348.83
    3 16 -6 o 528.79 507.15
    3 16 -5 o 90.63 96.10
    3 16 -4 o 898.90 902.67
    3 16 -3 o 563.31 587.71
    3 16 -2 o 66.81 69.94
    3 16 -1 o 86.99 99.68
    3 16 0 o 457.98 466.32
    3 16 1 o 25.50 20.31
    3 16 2 o 26.80 20.23
    3 16 3 o 273.45 288.52
    3 16 4 o 725.09 739.74
    3 16 5 < 7.98 0.45
    3 16 6 o 1119.04 1191.51
    3 16 7 o 28.63 22.56
    3 16 8 < -3.40 0.66
    3 16 9 o 42.36 29.89
    3 17 -10 o 55.84 45.21
    3 17 -9 < 14.35 22.65
    3 17 -8 o 616.63 641.52
    3 17 -7 o 659.67 717.10
    3 17 -6 o 288.40 291.61
    3 17 -5 o 159.15 185.08
    3 17 -4 o 1133.43 1103.36
    3 17 -3 < 0.80 0.74
    3 17 -2 o 459.05 449.13
    3 17 -1 o 1550.04 1532.70
    3 17 0 o 20.07 17.08
    3 17 1 o 848.18 912.45
    3 17 2 o 2125.84 2086.02
    3 17 3 o 417.52 418.18
    3 17 4 o 50.53 51.77
    3 17 5 o 431.53 477.63
    3 17 6 o 98.89 75.14
    3 17 7 o 290.65 280.31
    3 17 8 o 185.31 170.07
    3 18 -10 < 10.11 13.59
    3 18 -9 o 58.68 50.18
    3 18 -8 < 9.83 3.78
    3 18 -7 o 580.17 591.24
    3 18 -6 o 459.97 472.30
    3 18 -5 < 5.29 1.60
    3 18 -4 o 661.79 696.11
    3 18 -3 o 911.53 965.79
    3 18 -2 o 125.01 112.88
    3 18 -1 o 26.70 31.01
    3 18 0 o 238.60 248.32
    3 18 1 o 194.84 176.21
    3 18 2 o 57.44 61.38
    3 18 3 o 687.42 736.15
    3 18 4 o 137.19 129.04
    3 18 5 o 162.50 161.43
    3 18 6 o 877.83 916.70
    3 18 7 o 159.69 144.57
    3 18 8 o 83.38 99.69
    3 19 -10 < 32.62 26.81
    3 19 -9 o 271.18 272.88
    3 19 -8 o 642.43 647.80
    3 19 -7 o 485.50 496.53
    3 19 -6 o 173.19 175.79
    3 19 -5 o 359.87 346.19
    3 19 -4 o 434.47 442.33
    3 19 -3 o 627.47 658.67
    3 19 -2 o 131.71 133.58
    3 19 -1 o 620.53 614.70
    3 19 0 o 101.35 95.72
    3 19 1 o 88.23 81.39
    3 19 2 o 369.09 351.77
    3 19 3 o 73.98 73.17
    3 19 4 o 106.92 116.76
    3 19 5 < 1.93 4.58
    3 19 6 o 83.27 72.59
    3 19 7 < 4.61 18.20
    3 19 8 o 167.92 166.30
    3 20 -9 o 460.20 497.41
    3 20 -8 o 138.01 145.67
    3 20 -7 o 303.07 329.88
    3 20 -6 o 45.12 50.46
    3 20 -5 o 1578.42 1645.41
    3 20 -4 o 298.76 321.59
    3 20 -3 o 1637.48 1684.07
    3 20 -2 < 4.96 8.45
    3 20 -1 o 368.62 384.98
    3 20 0 o 19.41 18.31
    3 20 1 o 733.82 709.83
    3 20 2 o 29.06 37.18
    3 20 3 o 814.66 847.83
    3 20 4 o 35.46 36.26
    3 20 5 < -1.86 0.21
    3 20 6 o 32.61 35.91
    3 20 7 < 3.21 12.54
    3 21 -9 < 25.25 17.82
    3 21 -8 o 856.46 864.68
    3 21 -7 < 5.41 1.21
    3 21 -6 o 387.29 388.76
    3 21 -5 o 703.12 736.77
    3 21 -4 o 1257.52 1338.46
    3 21 -3 o 60.15 60.81
    3 21 -2 o 477.51 491.23
    3 21 -1 < 7.57 4.91
    3 21 0 o 203.44 193.44
    3 21 1 o 16.34 14.32
    3 21 2 o 478.04 447.45
    3 21 3 o 35.33 34.73
    3 21 4 o 122.40 131.71
    3 21 5 < -5.24 4.12
    3 21 6 o 152.10 148.35
    3 21 7 o 260.24 280.34
    3 22 -9 o 132.13 107.40
    3 22 -8 o 107.68 82.18
    3 22 -7 o 41.50 41.87
    3 22 -6 o 216.09 251.28
    3 22 -5 o 393.81 399.89
    3 22 -4 o 227.89 248.26
    3 22 -3 o 464.65 459.84
    3 22 -2 < 2.53 3.25
    3 22 -1 o 31.07 33.13
    3 22 0 o 126.63 144.06
    3 22 1 o 333.73 325.04
    3 22 2 o 23.69 20.37
    3 22 3 o 322.29 339.12
    3 22 4 < 7.58 3.65
    3 22 5 < 7.25 2.56
    3 22 6 o 42.05 38.09
    3 22 7 o 197.85 190.40
    3 23 -8 o 520.63 512.20
    3 23 -7 < 4.32 6.60
    3 23 -6 < 9.11 6.80
    3 23 -5 o 746.86 803.78
    3 23 -4 o 219.97 203.66
    3 23 -3 o 20.35 21.02
    3 23 -2 o 239.77 248.50
    3 23 -1 o 345.14 352.01
    3 23 0 < 4.29 2.14
    3 23 1 o 534.76 544.03
    3 23 2 o 1148.20 1095.42
    3 23 3 o 85.49 74.11
    3 23 4 < 11.61 7.41
    3 23 5 o 256.43 239.89
    3 23 6 o 38.38 37.48
    3 24 -8 o 38.56 28.20
    3 24 -7 o 107.40 111.52
    3 24 -6 o 90.35 106.81
    3 24 -5 < 18.15 11.30
    3 24 -4 o 84.04 78.98
    3 24 -3 o 401.14 404.52
    3 24 -2 < 7.73 5.77
    3 24 -1 < 14.66 11.35
    3 24 0 o 227.85 230.69
    3 24 1 < -3.37 6.47
    3 24 2 o 57.85 55.54
    3 24 3 o 103.23 113.01
    3 24 4 o 450.11 468.18
    3 24 5 o 32.13 41.13
    3 24 6 < 4.14 8.58
    3 25 -7 < 5.00 2.56
    3 25 -6 o 293.15 323.57
    3 25 -5 o 400.99 405.38
    3 25 -4 o 164.69 150.04
    3 25 -3 < 8.25 6.58
    3 25 -2 < 2.22 10.80
    3 25 -1 < 3.76 7.69
    3 25 0 o 51.32 43.70
    3 25 1 < 4.00 11.84
    3 25 2 o 88.52 77.45
    3 25 3 o 196.27 172.05
    3 25 4 < 3.58 0.71
    3 25 5 o 72.45 68.66
    3 26 -6 o 451.88 444.19
    3 26 -5 o 216.19 221.68
    3 26 -4 o 184.68 171.55
    3 26 -3 o 58.23 50.89
    3 26 -2 o 285.19 285.71
    3 26 -1 o 236.10 233.72
    3 26 0 o 733.47 752.92
    3 26 1 < 2.26 4.91
    3 26 2 o 134.65 143.08
    3 26 3 o 86.21 90.12
    3 26 4 o 98.70 81.82
    3 27 -6 o 299.85 285.54
    3 27 -5 < 6.08 7.64
    3 27 -4 o 97.30 90.28
    3 27 -3 < 12.96 0.21
    3 27 -2 < 5.99 5.92
    3 27 -1 o 189.35 187.08
    3 27 0 o 89.20 87.74
    3 27 1 o 57.78 59.63
    3 27 2 o 111.05 106.02
    3 27 3 o 37.36 37.22
    3 27 4 < 9.96 5.32
    3 28 -5 < 29.38 0.74
    3 28 -4 o 133.35 120.91
    3 28 -3 o 122.11 115.28
    3 28 -2 o 62.39 43.95
    3 28 -1 o 33.47 29.44
    3 28 0 o 73.95 72.65
    3 28 1 o 43.14 39.79
    3 28 2 o 437.04 434.85
    3 28 3 o 99.41 97.66
    3 29 -3 < 28.02 35.45
    3 29 -2 o 129.95 125.38
    3 29 -1 o 592.11 582.91
    3 29 0 < 15.74 12.36
    3 29 1 o 676.82 737.55
    4 0 -12 o 99.03 92.69
    4 0 -10 o 1035.32 1144.20
    4 0 -8 o 87.92 87.11
    4 0 -6 o 1731.64 1802.44
    4 0 -2 o 295.33 214.63
    4 0 0 o 555.37 676.15
    4 0 2 o 4354.77 4556.45
    4 0 4 o 1020.70 1155.18
    4 0 6 o 876.91 1005.09
    4 0 8 o 197.33 195.34
    4 0 10 < -5.51 7.72
    4 1 -13 o 131.24 99.41
    4 1 -12 < 9.21 2.57
    4 1 -11 o 501.59 531.44
    4 1 -10 o 93.70 96.70
    4 1 -9 o 2451.52 2506.78
    4 1 -8 o 1020.41 1064.43
    4 1 -7 o 1023.12 1113.66
    4 1 -6 o 11.07 12.16
    4 1 -5 o 5466.02 5516.39
    4 1 -4 o 258.80 223.68
    4 1 -3 o 5530.78 5457.73
    4 1 -2 o 35.67 18.37
    4 1 -1 o 1268.05 1257.16
    4 1 0 o 418.99 325.31
    4 1 1 o 8993.70 9330.80
    4 1 2 o 219.69 200.15
    4 1 3 o 1211.31 1237.67
    4 1 4 < 5.76 2.93
    4 1 5 o 446.01 437.52
    4 1 6 o 14.42 13.38
    4 1 7 o 748.22 776.28
    4 1 8 o 38.12 39.07
    4 1 9 < 4.36 5.45
    4 1 10 < -5.69 9.08
    4 2 -13 o 142.77 98.00
    4 2 -12 < 5.96 0.11
    4 2 -11 o 158.78 141.83
    4 2 -10 o 530.97 560.11
    4 2 -9 o 576.23 599.02
    4 2 -8 o 968.99 980.72
    4 2 -7 o 215.62 189.05
    4 2 -6 o 818.33 814.88
    4 2 -5 o 740.37 724.27
    4 2 -4 o 5899.47 5802.86
    4 2 -3 o 1317.98 1228.79
    4 2 -2 o 506.74 478.38
    4 2 -1 o 3831.85 3653.56
    4 2 0 o 3969.56 4017.14
    4 2 1 o 882.71 701.77
    4 2 2 o 3967.56 4037.90
    4 2 3 o 503.04 533.57
    4 2 4 o 42.46 44.29
    4 2 5 o 154.47 120.37
    4 2 6 o 1018.97 1061.66
    4 2 7 o 22.51 9.82
    4 2 8 o 228.39 225.21
    4 2 9 o 139.38 131.37
    4 2 10 < 17.22 31.55
    4 3 -13 o 374.57 327.36
    4 3 -12 o 306.97 301.39
    4 3 -11 o 384.49 393.52
    4 3 -10 o 310.06 301.23
    4 3 -9 o 1123.49 1192.20
    4 3 -8 o 1199.13 1286.50
    4 3 -7 o 2041.80 2151.46
    4 3 -6 o 753.23 775.24
    4 3 -5 o 2890.38 3100.76
    4 3 -4 o 31.79 26.32
    4 3 -3 o 6579.45 6343.06
    4 3 -2 o 3133.09 3120.78
    4 3 -1 o 678.79 632.65
    4 3 0 o 198.30 230.72
    4 3 1 o 6157.74 6120.57
    4 3 2 o 473.80 494.43
    4 3 3 o 660.90 724.51
    4 3 4 o 3095.03 3263.73
    4 3 5 o 4084.13 4482.62
    4 3 6 < 6.93 1.53
    4 3 7 o 1050.80 1135.34
    4 3 8 o 400.55 418.78
    4 3 9 o 167.35 167.79
    4 3 10 o 99.02 93.36
    4 4 -12 o 91.12 75.35
    4 4 -11 o 1234.90 1265.35
    4 4 -10 o 629.80 648.03
    4 4 -9 o 121.66 133.48
    4 4 -8 o 191.42 168.56
    4 4 -7 o 2945.92 2936.14
    4 4 -6 o 899.07 886.55
    4 4 -5 o 1576.42 1611.74
    4 4 -4 o 1890.12 1881.40
    4 4 -3 o 319.65 210.67
    4 4 -2 o 169.54 169.19
    4 4 -1 o 3094.71 3092.22
    4 4 0 o 1398.32 1455.52
    4 4 1 o 12.13 6.12
    4 4 2 o 1231.16 1182.67
    4 4 3 o 1354.67 1384.80
    4 4 4 o 929.83 946.43
    4 4 5 o 2719.15 2709.79
    4 4 6 o 109.46 104.24
    4 4 7 o 62.97 68.62
    4 4 8 o 28.99 31.19
    4 4 9 o 635.67 670.92
    4 4 10 o 59.50 56.97
    4 5 -12 o 898.37 927.75
    4 5 -11 o 128.38 111.59
    4 5 -10 < 16.09 6.11
    4 5 -9 o 334.87 377.40
    4 5 -8 o 1372.70 1440.57
    4 5 -7 o 721.49 731.98
    4 5 -6 o 2984.90 2983.82
    4 5 -5 o 1600.19 1511.77
    4 5 -4 o 45.38 35.33
    4 5 -3 o 498.74 474.04
    4 5 -2 o 9565.09 9542.58
    4 5 -1 o 156.34 152.56
    4 5 0 o 9425.40 9034.34
    4 5 1 o 154.68 186.20
    4 5 2 o 320.43 352.27
    4 5 3 o 134.93 131.42
    4 5 4 o 2349.86 2338.93
    4 5 5 o 525.29 497.64
    4 5 6 o 68.42 76.16
    4 5 7 o 36.76 34.12
    4 5 8 o 456.59 466.49
    4 5 9 < 14.38 8.58
    4 5 10 o 375.38 371.59
    4 6 -12 o 95.05 78.44
    4 6 -11 o 643.06 656.21
    4 6 -10 o 209.32 213.58
    4 6 -9 o 298.83 326.80
    4 6 -8 o 94.10 90.38
    4 6 -7 o 4719.32 4951.42
    4 6 -6 o 83.74 74.38
    4 6 -5 o 124.31 149.04
    4 6 -4 o 665.76 662.57
    4 6 -3 o 2459.75 2532.85
    4 6 -2 o 533.91 448.81
    4 6 -1 o 1758.94 1875.72
    4 6 0 o 503.19 383.42
    4 6 1 < 1.08 2.66
    4 6 2 o 361.75 355.60
    4 6 3 o 2584.93 2638.76
    4 6 4 o 10.66 4.40
    4 6 5 o 2826.15 3006.27
    4 6 6 o 33.25 54.78
    4 6 7 o 45.75 58.63
    4 6 8 o 27.94 37.52
    4 6 9 o 374.12 402.15
    4 6 10 < 23.00 27.34
    4 7 -12 o 564.80 566.31
    4 7 -11 o 83.44 91.42
    4 7 -10 o 173.29 154.85
    4 7 -9 o 32.15 25.37
    4 7 -8 o 1607.72 1554.04
    4 7 -7 o 119.96 115.24
    4 7 -6 o 2853.23 2746.84
    4 7 -5 < 8.00 8.82
    4 7 -4 o 109.43 103.79
    4 7 -3 o 121.50 117.43
    4 7 -2 o 4374.80 4492.64
    4 7 -1 o 1050.62 948.54
    4 7 0 o 4182.34 4103.10
    4 7 1 < 4.16 8.63
    4 7 2 o 410.51 468.62
    4 7 3 o 23.87 20.33
    4 7 4 o 261.12 232.74
    4 7 5 o 197.31 187.73
    4 7 6 o 249.77 268.62
    4 7 7 < 11.72 14.33
    4 7 8 o 858.94 876.91
    4 7 9 o 58.29 46.37
    4 7 10 o 118.10 113.08
    4 8 -12 < 19.54 7.06
    4 8 -11 o 494.74 524.54
    4 8 -10 o 164.15 140.25
    4 8 -9 o 303.82 344.76
    4 8 -8 o 349.25 345.10
    4 8 -7 o 2272.33 2315.07
    4 8 -6 o 25.22 14.93
    4 8 -5 o 1362.32 1415.51
    4 8 -4 o 929.13 948.44
    4 8 -3 o 1924.06 1876.00
    4 8 -2 o 23.00 33.63
    4 8 -1 o 5420.41 5243.26
    4 8 0 o 2106.10 2039.97
    4 8 1 < 1.10 0.84
    4 8 2 o 42.55 41.31
    4 8 3 o 6260.87 6396.00
    4 8 4 < 5.33 0.33
    4 8 5 o 476.03 490.30
    4 8 6 < 7.71 2.91
    4 8 7 < 13.07 18.13
    4 8 8 o 140.17 126.08
    4 8 9 o 345.71 348.88
    4 8 10 o 133.32 118.72
    4 9 -12 o 364.38 375.73
    4 9 -11 o 163.21 153.72
    4 9 -10 o 566.75 551.69
    4 9 -9 o 584.61 587.03
    4 9 -8 o 567.46 555.03
    4 9 -7 o 163.80 188.50
    4 9 -6 o 2803.75 3078.39
    4 9 -5 o 146.58 138.68
    4 9 -4 o 113.10 130.73
    4 9 -3 o 653.47 649.34
    4 9 -2 o 5182.98 5293.83
    4 9 -1 o 178.70 186.77
    4 9 0 o 1677.72 1686.02
    4 9 1 o 547.92 606.17
    4 9 2 o 771.37 764.94
    4 9 3 o 46.33 39.10
    4 9 4 o 3240.59 3515.85
    4 9 5 o 300.31 285.81
    4 9 6 o 395.21 441.17
    4 9 7 o 153.38 133.75
    4 9 8 o 507.77 543.99
    4 9 9 < 12.30 11.37
    4 10 -12 o 291.97 245.24
    4 10 -11 o 180.24 163.94
    4 10 -10 o 177.64 166.12
    4 10 -9 o 259.20 222.10
    4 10 -8 o 1482.25 1595.03
    4 10 -7 o 1865.72 1813.27
    4 10 -6 o 450.03 500.92
    4 10 -5 o 333.69 350.18
    4 10 -4 o 3140.78 3166.45
    4 10 -3 o 297.11 309.39
    4 10 -2 o 1142.36 1191.44
    4 10 -1 o 3936.39 3750.47
    4 10 0 o 2603.80 2525.20
    4 10 1 o 185.36 173.13
    4 10 2 o 1877.47 1894.78
    4 10 3 o 501.05 486.48
    4 10 4 o 74.48 79.73
    4 10 5 o 106.38 98.14
    4 10 6 o 609.23 614.11
    4 10 7 < 4.16 1.21
    4 10 8 o 137.76 118.67
    4 10 9 o 387.41 397.86
    4 11 -12 o 61.98 61.93
    4 11 -11 o 332.17 309.37
    4 11 -10 < 12.15 8.15
    4 11 -9 o 1971.42 2023.24
    4 11 -8 o 901.90 949.07
    4 11 -7 o 36.05 22.64
    4 11 -6 o 607.61 637.05
    4 11 -5 o 1083.96 1079.60
    4 11 -4 o 8.42 5.59
    4 11 -3 o 2431.69 2532.73
    4 11 -2 o 2872.34 2925.71
    4 11 -1 o 393.12 376.78
    4 11 0 o 2659.50 2500.96
    4 11 1 o 1226.09 1304.96
    4 11 2 o 56.63 57.19
    4 11 3 o 731.18 774.30
    4 11 4 o 574.96 619.48
    4 11 5 o 392.28 389.80
    4 11 6 o 27.08 31.58
    4 11 7 o 322.65 302.83
    4 11 8 < 10.45 4.40
    4 11 9 < -3.94 4.66
    4 12 -12 o 279.28 266.17
    4 12 -11 o 23.85 5.29
    4 12 -10 o 251.14 236.65
    4 12 -9 o 39.79 20.87
    4 12 -8 o 432.88 442.95
    4 12 -7 o 476.79 478.90
    4 12 -6 o 1484.84 1533.89
    4 12 -5 o 17.49 10.92
    4 12 -4 o 3218.76 3259.66
    4 12 -3 o 1028.71 1055.30
    4 12 -2 o 1431.26 1488.09
    4 12 -1 o 185.96 190.43
    4 12 0 o 1463.44 1422.56
    4 12 1 o 785.61 779.61
    4 12 2 o 1734.73 1783.94
    4 12 3 o 77.17 77.72
    4 12 4 o 15.14 15.85
    4 12 5 o 651.82 716.08
    4 12 6 o 986.06 980.91
    4 12 7 o 23.09 25.43
    4 12 8 o 233.23 220.73
    4 12 9 < -6.04 7.89
    4 13 -11 o 691.88 683.49
    4 13 -10 < 15.94 6.82
    4 13 -9 o 991.60 1041.52
    4 13 -8 o 307.39 320.25
    4 13 -7 o 218.25 205.48
    4 13 -6 o 57.08 77.86
    4 13 -5 o 963.53 879.65
    4 13 -4 o 24.58 14.16
    4 13 -3 o 959.65 1013.40
    4 13 -2 o 499.70 524.41
    4 13 -1 o 290.58 274.75
    4 13 0 < 3.46 0.29
    4 13 1 o 2815.75 2833.89
    4 13 2 o 686.61 704.45
    4 13 3 o 209.49 197.43
    4 13 4 o 234.49 232.06
    4 13 5 o 24.89 18.11
    4 13 6 o 356.79 312.95
    4 13 7 o 635.38 640.72
    4 13 8 < 6.85 12.02
    4 13 9 < -18.24 1.87
    4 14 -11 < 1.39 3.89
    4 14 -10 o 711.54 754.43
    4 14 -9 < 9.29 2.61
    4 14 -8 o 932.67 923.74
    4 14 -7 < 4.29 2.41
    4 14 -6 o 989.75 1091.84
    4 14 -5 < 5.38 4.61
    4 14 -4 o 2903.53 3009.67
    4 14 -3 o 79.67 96.05
    4 14 -2 o 882.29 925.62
    4 14 -1 o 12.64 8.94
    4 14 0 o 1312.06 1309.69
    4 14 1 < 5.50 2.46
    4 14 2 o 1559.73 1710.22
    4 14 3 o 62.35 65.37
    4 14 4 o 66.84 55.47
    4 14 5 o 76.64 85.39
    4 14 6 o 1101.91 1113.18
    4 14 7 o 119.91 107.35
    4 14 8 < 4.51 26.80
    4 14 9 o 50.88 46.79
    4 15 -11 o 354.70 343.19
    4 15 -10 o 113.00 93.43
    4 15 -9 o 430.46 453.54
    4 15 -8 o 28.03 17.72
    4 15 -7 < 0.63 0.90
    4 15 -6 o 157.74 171.83
    4 15 -5 o 1183.05 1169.68
    4 15 -4 o 461.01 486.47
    4 15 -3 o 81.07 80.96
    4 15 -2 o 71.04 70.68
    4 15 -1 o 304.42 263.09
    4 15 0 o 529.31 512.15
    4 15 1 o 2051.15 2026.50
    4 15 2 o 95.31 71.84
    4 15 3 o 35.67 33.55
    4 15 4 o 70.73 62.04
    4 15 5 o 381.54 392.81
    4 15 6 o 54.23 51.20
    4 15 7 o 1276.45 1355.35
    4 15 8 < -5.90 7.76
    4 16 -11 o 236.28 209.66
    4 16 -10 o 554.32 602.92
    4 16 -9 o 219.02 217.74
    4 16 -8 o 234.41 250.47
    4 16 -7 o 219.84 244.11
    4 16 -6 o 366.61 374.29
    4 16 -5 o 551.80 581.31
    4 16 -4 o 1544.53 1554.53
    4 16 -3 o 797.52 840.28
    4 16 -2 o 294.35 318.05
    4 16 -1 o 231.91 233.46
    4 16 0 o 1375.14 1328.33
    4 16 1 o 31.41 32.51
    4 16 2 o 1361.42 1439.88
    4 16 3 o 494.51 486.07
    4 16 4 o 25.50 44.84
    4 16 5 o 782.59 807.37
    4 16 6 o 52.50 45.07
    4 16 7 o 108.05 103.49
    4 16 8 o 58.34 67.77
    4 17 -10 < 17.76 29.22
    4 17 -9 o 770.84 776.13
    4 17 -8 o 203.92 186.73
    4 17 -7 o 113.74 125.47
    4 17 -6 o 413.03 440.73
    4 17 -5 o 986.43 1038.57
    4 17 -4 < 1.98 7.70
    4 17 -3 o 545.60 548.49
    4 17 -2 o 1065.73 1105.11
    4 17 -1 o 276.08 281.84
    4 17 0 o 232.20 252.45
    4 17 1 o 107.02 99.88
    4 17 2 < 3.91 4.55
    4 17 3 o 750.24 778.22
    4 17 4 o 282.63 277.74
    4 17 5 o 100.96 104.55
    4 17 6 o 96.06 100.60
    4 17 7 o 453.97 510.51
    4 17 8 < 9.49 13.59
    4 18 -10 o 79.47 70.09
    4 18 -9 < 11.50 7.19
    4 18 -8 o 41.10 43.75
    4 18 -7 o 539.60 564.93
    4 18 -6 o 303.87 350.52
    4 18 -5 o 858.42 929.42
    4 18 -4 o 568.37 564.97
    4 18 -3 o 78.93 71.08
    4 18 -2 o 273.62 289.19
    4 18 -1 o 925.06 928.73
    4 18 0 o 1178.06 1125.13
    4 18 1 o 115.36 118.45
    4 18 2 o 293.55 310.23
    4 18 3 o 797.22 761.65
    4 18 4 o 42.18 32.52
    4 18 5 o 91.41 92.88
    4 18 6 o 208.63 251.10
    4 18 7 < 2.07 7.61
    4 19 -10 o 181.43 156.57
    4 19 -9 o 225.96 216.98
    4 19 -8 o 47.05 48.11
    4 19 -7 o 34.43 26.28
    4 19 -6 o 1105.04 1170.07
    4 19 -5 o 26.27 30.96
    4 19 -4 o 15.74 15.61
    4 19 -3 o 74.71 64.64
    4 19 -2 o 2573.53 2609.60
    4 19 -1 o 25.14 18.33
    4 19 0 o 248.38 267.52
    4 19 1 o 184.54 178.70
    4 19 2 o 31.41 40.15
    4 19 3 o 19.90 18.69
    4 19 4 o 870.94 855.23
    4 19 5 < -4.39 1.74
    4 19 6 o 91.41 94.60
    4 19 7 < -15.62 7.86
    4 20 -9 < -2.80 4.47
    4 20 -8 < -5.67 3.54
    4 20 -7 o 508.62 495.18
    4 20 -6 o 285.24 300.48
    4 20 -5 o 918.51 952.56
    4 20 -4 o 159.14 147.83
    4 20 -3 o 295.77 312.96
    4 20 -2 o 15.11 5.89
    4 20 -1 o 853.30 862.97
    4 20 0 < -0.41 0.81
    4 20 1 < 10.03 16.28
    4 20 2 o 15.67 10.05
    4 20 3 o 1589.11 1556.26
    4 20 4 < 11.50 9.74
    4 20 5 o 23.58 23.92
    4 20 6 o 207.69 249.29
    4 20 7 o 60.31 65.49
    4 21 -9 o 145.72 140.89
    4 21 -8 o 65.72 69.94
    4 21 -7 o 160.27 163.10
    4 21 -6 o 471.43 482.58
    4 21 -5 < 4.56 2.27
    4 21 -4 o 110.52 103.85
    4 21 -3 o 332.48 364.24
    4 21 -2 o 580.33 574.52
    4 21 -1 o 809.21 823.00
    4 21 0 o 109.93 115.13
    4 21 1 < 8.52 7.83
    4 21 2 o 717.65 684.19
    4 21 3 < 13.68 2.57
    4 21 4 o 154.42 141.71
    4 21 5 o 44.53 43.74
    4 21 6 < 3.87 17.98
    4 22 -9 < 47.78 13.45
    4 22 -8 o 69.07 58.22
    4 22 -7 o 751.28 775.71
    4 22 -6 o 135.51 148.51
    4 22 -5 o 306.71 316.29
    4 22 -4 o 22.87 22.25
    4 22 -3 o 563.89 597.05
    4 22 -2 o 235.30 246.04
    4 22 -1 o 553.04 558.86
    4 22 0 o 20.54 17.34
    4 22 1 o 18.85 28.18
    4 22 2 o 16.51 13.22
    4 22 3 o 161.78 137.56
    4 22 4 < 6.35 10.30
    4 22 5 o 504.31 558.27
    4 22 6 o 141.84 134.14
    4 23 -8 o 246.32 241.68
    4 23 -7 < 19.97 6.25
    4 23 -6 o 244.95 246.30
    4 23 -5 < 10.23 7.64
    4 23 -4 o 246.08 261.90
    4 23 -3 o 89.22 95.67
    4 23 -2 o 279.59 266.38
    4 23 -1 < 2.36 2.82
    4 23 0 o 570.35 556.30
    4 23 1 o 328.19 338.77
    4 23 2 o 18.13 8.10
    4 23 3 < 9.42 9.79
    4 23 4 o 75.17 69.17
    4 23 5 < -0.66 1.63
    4 24 -7 o 134.83 124.63
    4 24 -6 o 414.02 430.74
    4 24 -5 o 97.49 92.67
    4 24 -4 o 85.66 84.67
    4 24 -3 o 157.39 138.56
    4 24 -2 o 335.08 354.21
    4 24 -1 o 48.15 49.67
    4 24 0 o 41.38 42.26
    4 24 1 o 117.12 101.53
    4 24 2 < -3.04 4.88
    4 24 3 o 320.82 299.65
    4 24 4 o 83.42 93.90
    4 24 5 o 84.08 95.31
    4 25 -7 o 404.30 405.04
    4 25 -6 o 93.74 91.76
    4 25 -5 o 24.62 20.55
    4 25 -4 < 1.30 4.09
    4 25 -3 o 352.74 382.44
    4 25 -2 o 243.41 231.78
    4 25 -1 o 157.74 137.95
    4 25 0 o 220.56 210.83
    4 25 1 o 211.40 194.18
    4 25 2 o 92.63 100.92
    4 25 3 o 388.15 391.97
    4 25 4 o 203.04 203.35
    4 26 -6 o 136.38 126.50
    4 26 -5 < 16.34 11.64
    4 26 -4 o 101.04 96.39
    4 26 -3 o 149.47 136.07
    4 26 -2 o 146.25 148.30
    4 26 -1 o 32.22 42.36
    4 26 0 o 209.96 202.66
    4 26 1 < 2.94 3.15
    4 26 2 o 203.50 227.73
    4 26 3 o 393.70 400.70
    4 27 -5 o 84.42 73.58
    4 27 -4 o 122.44 121.62
    4 27 -3 o 239.84 242.80
    4 27 -2 < 10.16 3.52
    4 27 -1 < 15.24 5.53
    4 27 0 o 182.63 199.76
    4 27 1 o 126.25 115.15
    4 27 2 o 63.66 75.54
    4 27 3 < 12.19 13.02
    4 28 -4 o 250.16 235.83
    4 28 -3 < 5.94 6.26
    4 28 -2 < 15.14 19.10
    4 28 -1 < 4.69 0.19
    4 28 0 o 48.98 41.29
    4 28 1 o 41.63 53.34
    4 29 -1 < 32.54 3.81
    5 0 -12 o 985.75 1029.75
    5 0 -10 o 59.28 42.06
    5 0 -8 o 1962.90 1984.26
    5 0 -6 o 3475.87 3545.14
    5 0 -4 o 143.28 197.21
    5 0 -2 o 2220.77 2308.77
    5 0 0 o 101.50 101.68
    5 0 2 o 5540.25 5692.99
    5 0 4 o 4909.70 5013.78
    5 0 6 o 271.34 361.75
    5 0 8 o 192.34 237.88
    5 1 -13 o 889.42 886.36
    5 1 -12 < 21.89 1.31
    5 1 -11 < 16.15 4.98
    5 1 -10 o 169.53 170.89
    5 1 -9 o 866.77 930.24
    5 1 -8 o 1383.92 1487.01
    5 1 -7 o 1336.13 1348.58
    5 1 -6 o 915.50 928.33
    5 1 -5 < 4.73 3.14
    5 1 -4 o 187.08 204.20
    5 1 -3 o 12744.30 12317.10
    5 1 -2 o 16.10 21.43
    5 1 -1 o 3116.96 3010.88
    5 1 0 o 1326.15 1250.17
    5 1 1 o 502.98 595.93
    5 1 2 o 459.88 459.44
    5 1 3 o 1983.35 2001.22
    5 1 4 o 15.51 3.86
    5 1 5 < 6.35 9.87
    5 1 6 o 303.30 345.40
    5 1 7 o 417.79 443.61
    5 1 8 o 35.40 39.92
    5 1 9 o 469.64 490.61
    5 2 -13 o 48.46 11.83
    5 2 -12 o 460.81 472.55
    5 2 -11 o 181.43 180.14
    5 2 -10 o 343.53 372.06
    5 2 -9 o 59.22 36.30
    5 2 -8 o 1950.19 2067.19
    5 2 -7 o 240.03 274.99
    5 2 -6 o 2285.27 2406.07
    5 2 -5 o 89.64 93.24
    5 2 -4 o 2039.51 2034.33
    5 2 -3 o 416.02 368.76
    5 2 -2 o 7301.04 7389.00
    5 2 -1 o 596.39 586.76
    5 2 0 o 374.02 337.17
    5 2 1 o 12.42 18.30
    5 2 2 o 4164.59 4205.30
    5 2 3 o 414.58 458.48
    5 2 4 o 2875.36 3025.39
    5 2 5 o 87.74 79.95
    5 2 6 o 254.83 274.48
    5 2 7 o 193.17 174.90
    5 2 8 o 506.69 526.90
    5 2 9 o 90.12 88.71
    5 3 -12 o 59.51 38.87
    5 3 -11 < 6.80 1.90
    5 3 -10 o 869.86 915.76
    5 3 -9 o 2260.87 2377.99
    5 3 -8 o 331.20 359.28
    5 3 -7 o 480.00 488.24
    5 3 -6 o 2506.53 2511.91
    5 3 -5 o 453.93 473.78
    5 3 -4 o 345.25 360.20
    5 3 -3 o 2994.44 3113.73
    5 3 -2 o 40.75 40.34
    5 3 -1 o 256.41 325.54
    5 3 0 o 2615.09 2604.71
    5 3 1 o 9.94 12.38
    5 3 2 o 580.42 578.81
    5 3 3 o 1617.45 1739.84
    5 3 4 < 6.57 7.15
    5 3 5 o 35.14 37.70
    5 3 6 o 945.59 1013.62
    5 3 7 o 346.36 387.80
    5 3 8 < 4.83 0.81
    5 3 9 o 40.83 54.18
    5 4 -12 o 188.99 183.04
    5 4 -11 o 541.15 592.71
    5 4 -10 o 23.85 9.51
    5 4 -9 o 706.10 742.84
    5 4 -8 o 634.03 630.50
    5 4 -7 o 1641.84 1688.98
    5 4 -6 o 922.26 941.91
    5 4 -5 o 6869.31 6980.55
    5 4 -4 o 647.43 615.45
    5 4 -3 o 167.63 198.91
    5 4 -2 o 5506.11 5350.83
    5 4 -1 o 2412.81 2439.26
    5 4 0 o 384.03 383.65
    5 4 1 o 2194.60 2337.25
    5 4 2 o 984.38 987.14
    5 4 3 o 26.81 20.37
    5 4 4 o 117.50 113.08
    5 4 5 o 452.65 482.69
    5 4 6 o 198.88 213.80
    5 4 7 o 140.30 139.42
    5 4 8 o 427.89 458.02
    5 4 9 o 140.46 136.62
    5 5 -12 o 255.82 243.22
    5 5 -11 o 61.58 54.82
    5 5 -10 o 2442.66 2553.78
    5 5 -9 o 179.02 180.25
    5 5 -8 < 7.80 18.00
    5 5 -7 o 1310.86 1389.38
    5 5 -6 o 1626.20 1662.94
    5 5 -5 o 117.41 122.85
    5 5 -4 o 2850.34 2776.73
    5 5 -3 o 1050.95 1035.18
    5 5 -2 o 413.85 428.14
    5 5 -1 o 109.09 92.80
    5 5 0 o 3314.61 3437.58
    5 5 1 o 294.26 305.02
    5 5 2 o 42.30 45.47
    5 5 3 o 1919.70 2110.02
    5 5 4 o 1494.95 1531.53
    5 5 5 o 388.51 428.60
    5 5 6 o 974.68 978.87
    5 5 7 < 14.70 27.57
    5 5 8 o 79.71 84.61
    5 5 9 < 12.24 29.23
    5 6 -12 < 8.60 1.58
    5 6 -11 o 249.11 249.49
    5 6 -10 o 124.20 91.89
    5 6 -9 o 1983.29 2113.82
    5 6 -8 o 25.90 24.41
    5 6 -7 o 450.62 423.41
    5 6 -6 o 66.09 59.96
    5 6 -5 o 3923.78 3960.68
    5 6 -4 o 25.95 27.88
    5 6 -3 < 7.12 8.74
    5 6 -2 < 4.01 2.94
    5 6 -1 o 4514.96 4413.81
    5 6 0 o 124.81 102.79
    5 6 1 o 3212.06 3209.16
    5 6 2 o 14.87 16.82
    5 6 3 o 22.79 12.55
    5 6 4 o 88.29 82.15
    5 6 5 o 1135.99 1194.51
    5 6 6 o 21.55 20.24
    5 6 7 o 186.30 193.51
    5 6 8 < 17.65 16.02
    5 6 9 o 42.18 48.02
    5 7 -12 o 555.87 581.34
    5 7 -11 o 114.69 110.54
    5 7 -10 o 1711.50 1758.69
    5 7 -9 o 29.78 20.22
    5 7 -8 o 252.70 253.89
    5 7 -7 o 16.90 12.75
    5 7 -6 o 3049.65 3039.76
    5 7 -5 o 68.61 57.69
    5 7 -4 o 5352.96 5516.21
    5 7 -3 o 96.89 89.73
    5 7 -2 o 321.16 338.28
    5 7 -1 o 9.57 4.03
    5 7 0 o 3541.32 3615.42
    5 7 1 o 101.47 88.17
    5 7 2 o 847.77 876.27
    5 7 3 o 1274.66 1339.41
    5 7 4 o 1031.67 1120.82
    5 7 5 o 39.66 50.41
    5 7 6 o 896.13 940.45
    5 7 7 < 18.48 19.72
    5 7 8 o 400.22 416.64
    5 7 9 o 85.68 100.26
    5 8 -12 o 26.47 14.44
    5 8 -11 o 941.17 978.79
    5 8 -10 o 149.53 141.37
    5 8 -9 o 156.70 144.49
    5 8 -8 o 28.28 22.71
    5 8 -7 o 1142.92 1165.42
    5 8 -6 o 70.23 49.68
    5 8 -5 o 2963.24 3020.48
    5 8 -4 o 487.33 484.89
    5 8 -3 o 765.87 768.29
    5 8 -2 o 1341.92 1324.25
    5 8 -1 o 942.76 1015.53
    5 8 0 o 25.82 21.19
    5 8 1 o 4765.81 4713.38
    5 8 2 o 19.90 23.68
    5 8 3 < 7.08 0.90
    5 8 4 o 300.93 385.99
    5 8 5 o 930.37 948.39
    5 8 6 < 0.08 0.98
    5 8 7 o 265.38 273.52
    5 8 8 o 136.76 129.52
    5 8 9 o 207.83 207.45
    5 9 -12 o 200.89 196.71
    5 9 -11 o 60.46 22.34
    5 9 -10 o 512.74 536.54
    5 9 -9 o 19.52 22.07
    5 9 -8 < 4.00 0.95
    5 9 -7 o 1420.92 1541.29
    5 9 -6 o 2267.22 2154.10
    5 9 -5 o 23.56 33.14
    5 9 -4 o 183.43 230.18
    5 9 -3 o 111.69 105.60
    5 9 -2 o 956.27 943.57
    5 9 -1 o 3012.74 2917.37
    5 9 0 o 3018.37 3038.56
    5 9 1 o 190.23 156.16
    5 9 2 o 156.60 152.19
    5 9 3 o 1607.86 1640.81
    5 9 4 o 233.95 246.57
    5 9 5 o 383.39 405.88
    5 9 6 o 561.60 597.14
    5 9 7 o 116.94 113.76
    5 9 8 < 11.46 13.69
    5 9 9 o 32.79 24.41
    5 10 -12 o 91.59 82.34
    5 10 -11 o 635.73 667.14
    5 10 -10 o 135.92 124.50
    5 10 -9 o 306.90 303.31
    5 10 -8 o 807.87 843.03
    5 10 -7 o 412.02 436.29
    5 10 -6 o 41.28 26.43
    5 10 -5 o 4625.58 4823.90
    5 10 -4 o 647.14 704.31
    5 10 -3 o 1523.18 1547.72
    5 10 -2 o 860.95 943.03
    5 10 -1 o 1217.78 1328.32
    5 10 0 o 276.57 277.61
    5 10 1 o 2462.65 2536.17
    5 10 2 o 809.08 876.38
    5 10 3 o 229.79 252.68
    5 10 4 o 463.66 467.50
    5 10 5 o 474.23 530.10
    5 10 6 < 20.49 13.24
    5 10 7 o 166.18 178.44
    5 10 8 o 218.43 190.98
    5 10 9 o 58.42 73.54
    5 11 -12 o 301.44 267.85
    5 11 -11 o 204.35 180.37
    5 11 -10 o 545.17 566.14
    5 11 -9 o 170.10 154.38
    5 11 -8 o 30.39 20.62
    5 11 -7 o 1756.48 1830.61
    5 11 -6 o 755.99 705.51
    5 11 -5 o 80.45 84.15
    5 11 -4 o 9.17 7.52
    5 11 -3 o 1733.19 1741.41
    5 11 -2 o 369.27 342.61
    5 11 -1 o 4380.22 4389.39
    5 11 0 o 2365.88 2341.46
    5 11 1 o 1328.57 1265.48
    5 11 2 o 50.26 36.87
    5 11 3 o 30.68 26.58
    5 11 4 o 1259.49 1313.67
    5 11 5 < -1.00 1.27
    5 11 6 o 333.89 363.55
    5 11 7 o 747.14 739.60
    5 11 8 < 10.48 17.45
    5 12 -12 o 279.11 305.72
    5 12 -11 o 170.42 145.36
    5 12 -10 < 4.84 2.36
    5 12 -9 o 39.96 32.63
    5 12 -8 o 2148.28 2279.76
    5 12 -7 o 246.85 246.27
    5 12 -6 o 716.20 707.33
    5 12 -5 o 20.56 15.21
    5 12 -4 o 1091.31 1096.83
    5 12 -3 o 61.36 55.15
    5 12 -2 o 549.28 531.34
    5 12 -1 o 1104.06 1110.01
    5 12 0 o 351.45 329.11
    5 12 1 o 121.12 144.64
    5 12 2 o 3515.38 3685.55
    5 12 3 < 6.82 3.53
    5 12 4 o 1037.78 1094.18
    5 12 5 < 12.00 15.45
    5 12 6 < 20.11 23.20
    5 12 7 o 88.36 81.11
    5 12 8 o 52.25 59.68
    5 13 -11 o 335.03 316.23
    5 13 -10 < 2.53 0.97
    5 13 -9 o 381.79 394.77
    5 13 -8 o 81.35 63.24
    5 13 -7 o 1208.05 1302.80
    5 13 -6 o 170.74 160.07
    5 13 -5 < 2.74 7.00
    5 13 -4 o 225.11 240.28
    5 13 -3 o 5086.53 5177.05
    5 13 -2 o 1008.80 1010.27
    5 13 -1 o 2469.83 2548.69
    5 13 0 o 75.68 70.49
    5 13 1 o 50.79 39.27
    5 13 2 o 136.93 134.23
    5 13 3 o 2248.83 2389.13
    5 13 4 < 5.06 3.96
    5 13 5 o 45.71 62.04
    5 13 6 < 2.51 15.90
    5 13 7 o 347.64 335.94
    5 13 8 o 60.90 74.50
    5 14 -11 < 22.34 17.48
    5 14 -10 o 251.87 241.09
    5 14 -9 o 181.31 209.30
    5 14 -8 o 2117.86 2189.06
    5 14 -7 o 432.18 460.67
    5 14 -6 o 178.34 183.39
    5 14 -5 o 182.42 214.49
    5 14 -4 o 162.63 137.61
    5 14 -3 o 521.26 550.75
    5 14 -2 o 1255.55 1228.11
    5 14 -1 < 6.64 4.94
    5 14 0 o 23.46 19.83
    5 14 1 o 89.89 105.35
    5 14 2 o 300.57 282.58
    5 14 3 o 20.60 9.86
    5 14 4 o 71.05 66.05
    5 14 5 < 2.31 5.28
    5 14 6 < -4.09 10.29
    5 14 7 o 40.02 38.17
    5 14 8 o 165.46 187.04
    5 15 -11 o 151.48 125.88
    5 15 -10 o 179.36 165.37
    5 15 -9 o 289.00 309.43
    5 15 -8 < 13.85 4.02
    5 15 -7 o 752.63 786.81
    5 15 -6 o 26.80 28.29
    5 15 -5 o 101.05 117.43
    5 15 -4 o 287.30 313.43
    5 15 -3 o 2177.67 2204.21
    5 15 -2 o 39.39 44.65
    5 15 -1 o 574.33 576.82
    5 15 0 o 19.32 14.17
    5 15 1 < 5.45 6.89
    5 15 2 o 1010.38 1020.60
    5 15 3 o 1933.64 2088.50
    5 15 4 o 163.85 156.67
    5 15 5 o 200.54 241.41
    5 15 6 < -3.52 1.08
    5 15 7 o 37.20 39.96
    5 15 8 < 14.25 10.72
    5 16 -11 < 22.46 23.39
    5 16 -10 o 216.45 203.14
    5 16 -9 o 90.05 83.84
    5 16 -8 o 929.74 958.50
    5 16 -7 < 0.73 0.05
    5 16 -6 o 272.23 271.76
    5 16 -5 o 161.27 178.34
    5 16 -4 o 1541.84 1631.87
    5 16 -3 o 84.60 101.07
    5 16 -2 o 1012.21 1031.23
    5 16 -1 o 587.08 594.50
    5 16 0 < 5.20 2.75
    5 16 1 o 106.37 100.30
    5 16 2 o 906.47 862.11
    5 16 3 o 269.67 301.74
    5 16 4 o 164.79 173.48
    5 16 5 o 115.62 97.68
    5 16 6 < 11.54 7.98
    5 16 7 o 91.45 99.52
    5 17 -10 o 282.25 260.21
    5 17 -9 o 629.23 661.18
    5 17 -8 o 218.61 199.33
    5 17 -7 o 819.40 861.75
    5 17 -6 o 75.88 87.37
    5 17 -5 o 241.49 233.29
    5 17 -4 o 1141.19 1270.74
    5 17 -3 o 768.54 757.29
    5 17 -2 o 137.26 132.35
    5 17 -1 o 131.78 132.23
    5 17 0 o 548.57 531.92
    5 17 1 o 1412.64 1391.38
    5 17 2 < 7.54 3.36
    5 17 3 o 47.59 45.42
    5 17 4 o 96.99 86.05
    5 17 5 o 21.97 16.75
    5 17 6 o 136.30 143.21
    5 17 7 o 161.13 169.79
    5 18 -10 < 11.40 13.51
    5 18 -9 o 318.09 329.62
    5 18 -8 o 246.18 237.30
    5 18 -7 < 15.82 14.74
    5 18 -6 < 6.26 1.74
    5 18 -5 o 1234.12 1324.41
    5 18 -4 o 537.20 557.46
    5 18 -3 o 22.70 23.55
    5 18 -2 o 82.18 74.93
    5 18 -1 o 358.89 364.62
    5 18 0 o 30.21 21.45
    5 18 1 o 1220.49 1243.72
    5 18 2 o 256.05 262.46
    5 18 3 < 17.87 14.34
    5 18 4 o 400.29 462.06
    5 18 5 o 751.50 740.04
    5 18 6 o 73.16 73.75
    5 18 7 < 22.12 31.51
    5 19 -10 o 145.47 141.18
    5 19 -9 o 128.89 128.84
    5 19 -8 o 179.95 181.07
    5 19 -7 < 19.45 14.93
    5 19 -6 o 367.62 393.62
    5 19 -5 o 243.99 256.52
    5 19 -4 o 757.44 794.46
    5 19 -3 o 273.41 260.46
    5 19 -2 o 410.40 408.62
    5 19 -1 o 413.81 430.67
    5 19 0 o 1931.06 1904.30
    5 19 1 o 19.14 19.70
    5 19 2 < 3.08 4.00
    5 19 3 < 11.25 14.03
    5 19 4 o 223.95 204.96
    5 19 5 < 0.72 0.59
    5 19 6 o 797.65 818.63
    5 20 -9 < 16.50 7.73
    5 20 -8 o 294.81 273.76
    5 20 -7 o 210.98 204.04
    5 20 -6 o 101.35 109.61
    5 20 -5 o 477.01 509.15
    5 20 -4 < 14.85 17.35
    5 20 -3 o 413.13 455.11
    5 20 -2 < 2.61 6.09
    5 20 -1 o 68.27 67.30
    5 20 0 o 166.27 167.60
    5 20 1 o 385.29 391.45
    5 20 2 < 7.75 8.72
    5 20 3 < 1.12 7.84
    5 20 4 < 4.72 0.49
    5 20 5 o 107.60 92.13
    5 20 6 o 51.19 51.69
    5 21 -9 o 136.96 139.17
    5 21 -8 o 80.44 66.84
    5 21 -7 o 138.60 158.06
    5 21 -6 o 128.94 135.17
    5 21 -5 < 15.16 24.42
    5 21 -4 o 1082.10 1084.03
    5 21 -3 o 42.50 37.02
    5 21 -2 o 21.34 14.35
    5 21 -1 < 5.88 6.67
    5 21 0 o 305.80 289.00
    5 21 1 < 0.80 0.30
    5 21 2 o 1540.80 1631.58
    5 21 3 < 7.98 11.94
    5 21 4 o 301.77 300.60
    5 21 5 < 5.72 8.18
    5 22 -8 < 15.79 1.10
    5 22 -7 o 116.98 116.07
    5 22 -6 o 61.13 70.85
    5 22 -5 o 617.99 628.57
    5 22 -4 < 5.38 9.24
    5 22 -3 < -4.57 0.86
    5 22 -2 o 218.42 219.08
    5 22 -1 o 1225.90 1226.82
    5 22 0 o 115.97 113.12
    5 22 1 o 49.54 53.38
    5 22 2 o 52.43 41.70
    5 22 3 o 38.54 34.00
    5 22 4 o 118.42 101.91
    5 22 5 o 159.93 160.51
    5 23 -8 < 27.88 1.25
    5 23 -7 o 53.85 55.76
    5 23 -6 < 18.03 19.35
    5 23 -5 < 8.66 3.80
    5 23 -4 o 358.32 386.46
    5 23 -3 o 27.03 24.08
    5 23 -2 o 72.80 62.72
    5 23 -1 o 33.87 29.38
    5 23 0 o 170.79 166.13
    5 23 1 < 14.42 21.89
    5 23 2 o 78.05 81.72
    5 23 3 o 26.80 31.72
    5 23 4 o 498.86 487.08
    5 24 -7 o 63.78 59.06
    5 24 -6 o 480.35 531.72
    5 24 -5 o 625.19 635.00
    5 24 -4 < -2.94 2.39
    5 24 -3 o 38.71 49.11
    5 24 -2 o 290.11 290.01
    5 24 -1 o 151.11 145.91
    5 24 0 o 23.37 20.56
    5 24 1 o 148.85 151.12
    5 24 2 o 310.64 322.61
    5 24 3 o 39.26 48.56
    5 24 4 o 109.48 92.54
    5 25 -6 o 237.24 232.75
    5 25 -5 o 175.59 189.72
    5 25 -4 < 3.02 3.98
    5 25 -3 o 363.11 377.79
    5 25 -2 o 232.32 215.83
    5 25 -1 o 52.95 37.37
    5 25 0 o 113.31 111.92
    5 25 1 o 120.43 115.81
    5 25 2 o 63.06 57.97
    5 25 3 < -2.56 10.03
    5 26 -5 < 2.93 2.74
    5 26 -4 < 4.05 2.42
    5 26 -3 < 16.75 9.33
    5 26 -2 o 115.72 96.82
    5 26 -1 < 8.22 4.83
    5 26 0 o 92.52 124.48
    5 26 1 < 28.00 21.51
    5 26 2 o 197.57 185.61
    5 27 -4 < 1.39 0.17
    5 27 -3 o 261.74 238.74
    5 27 -2 o 71.81 67.60
    5 27 -1 o 150.19 144.90
    5 27 0 < 14.45 4.20
    5 27 1 < 25.84 19.61
    5 28 -2 o 206.02 206.02
    5 28 -1 o 62.66 62.09
    6 0 -12 o 472.80 485.32
    6 0 -10 o 1203.21 1299.29
    6 0 -8 o 2665.84 2792.40
    6 0 -6 o 5375.39 5535.03
    6 0 -4 o 118.15 124.26
    6 0 -2 o 4492.73 4379.10
    6 0 0 o 4931.29 5113.99
    6 0 2 o 2755.69 3033.36
    6 0 4 o 1427.82 1547.84
    6 0 6 o 30.58 29.74
    6 0 8 o 380.21 429.17
    6 1 -12 o 84.10 62.09
    6 1 -11 o 1335.23 1412.84
    6 1 -10 o 40.10 28.23
    6 1 -9 < 10.74 10.74
    6 1 -8 o 14.87 10.91
    6 1 -7 o 1118.51 1149.43
    6 1 -6 o 428.12 435.21
    6 1 -5 o 3060.64 3091.08
    6 1 -4 o 823.79 839.68
    6 1 -3 o 233.67 200.63
    6 1 -2 o 478.17 482.25
    6 1 -1 o 6192.56 6208.31
    6 1 0 o 9.64 4.92
    6 1 1 o 43.63 30.03
    6 1 2 o 77.19 81.64
    6 1 3 o 1281.99 1388.25
    6 1 4 < 11.45 9.58
    6 1 5 o 3597.38 3714.82
    6 1 6 o 178.05 174.55
    6 1 7 < -8.48 6.37
    6 1 8 o 103.77 100.86
    6 1 9 o 226.34 223.93
    6 2 -12 o 750.24 775.57
    6 2 -11 o 31.34 6.79
    6 2 -10 o 345.00 341.30
    6 2 -9 o 722.93 794.09
    6 2 -8 o 1203.08 1269.29
    6 2 -7 o 2034.43 2157.58
    6 2 -6 o 1318.62 1309.71
    6 2 -5 o 11.78 10.14
    6 2 -4 o 51.79 51.00
    6 2 -3 o 1610.86 1620.28
    6 2 -2 o 4621.16 4602.03
    6 2 -1 < 4.96 0.66
    6 2 0 o 644.78 658.84
    6 2 1 o 1788.42 1647.63
    6 2 2 o 217.20 295.68
    6 2 3 o 382.61 444.49
    6 2 4 o 911.20 961.56
    6 2 5 o 18.42 2.11
    6 2 6 o 79.93 96.58
    6 2 7 o 251.68 251.34
    6 2 8 o 174.90 188.18
    6 2 9 o 451.25 424.13
    6 3 -12 o 119.38 99.39
    6 3 -11 o 1168.97 1256.58
    6 3 -10 o 37.32 29.23
    6 3 -9 o 185.77 202.06
    6 3 -8 o 994.14 1024.61
    6 3 -7 o 1585.50 1610.87
    6 3 -6 o 94.28 104.17
    6 3 -5 o 1945.84 1978.89
    6 3 -4 o 3139.81 3117.96
    6 3 -3 o 727.38 745.27
    6 3 -2 o 383.71 391.69
    6 3 -1 o 1601.92 1586.34
    6 3 0 o 75.34 88.02
    6 3 1 o 3493.67 3518.16
    6 3 2 o 1300.31 1377.37
    6 3 3 o 38.76 54.52
    6 3 4 o 24.59 33.04
    6 3 5 o 1025.11 1128.07
    6 3 6 o 71.60 78.07
    6 3 7 o 80.80 74.19
    6 3 8 o 25.03 30.81
    6 4 -12 o 805.10 839.58
    6 4 -11 o 53.91 38.63
    6 4 -10 o 33.89 42.81
    6 4 -9 o 956.32 987.13
    6 4 -8 o 405.99 413.21
    6 4 -7 o 731.55 732.67
    6 4 -6 o 1344.77 1395.97
    6 4 -5 o 1236.57 1252.23
    6 4 -4 o 989.20 984.12
    6 4 -3 o 2535.70 2596.46
    6 4 -2 o 1159.70 1192.04
    6 4 -1 o 76.86 103.98
    6 4 0 o 727.66 729.00
    6 4 1 o 2885.04 2963.12
    6 4 2 o 947.07 1058.80
    6 4 3 o 295.02 267.23
    6 4 4 o 296.87 314.91
    6 4 5 < 13.36 32.81
    6 4 6 o 227.27 261.94
    6 4 7 o 133.93 165.44
    6 4 8 o 37.72 33.93
    6 5 -12 o 168.89 139.55
    6 5 -11 o 108.07 108.53
    6 5 -10 o 414.22 441.27
    6 5 -9 o 153.85 157.00
    6 5 -8 o 1763.56 1881.03
    6 5 -7 o 48.46 37.82
    6 5 -6 o 104.87 134.80
    6 5 -5 o 29.90 34.48
    6 5 -4 o 3332.64 3292.52
    6 5 -3 o 735.04 732.95
    6 5 -2 o 1178.46 1192.64
    6 5 -1 o 515.84 505.91
    6 5 0 o 617.64 613.52
    6 5 1 o 161.53 167.19
    6 5 2 o 1751.88 1796.94
    6 5 3 o 145.58 138.65
    6 5 4 < -4.64 10.26
    6 5 5 o 206.57 253.46
    6 5 6 o 56.43 64.87
    6 5 7 o 204.19 182.50
    6 5 8 o 677.36 664.08
    6 6 -12 o 111.20 95.28
    6 6 -11 < 14.57 10.30
    6 6 -10 o 181.50 174.66
    6 6 -9 o 1787.67 1856.10
    6 6 -8 o 204.91 202.89
    6 6 -7 o 1186.59 1182.10
    6 6 -6 o 1946.44 2097.72
    6 6 -5 o 2908.84 2931.65
    6 6 -4 o 81.83 62.51
    6 6 -3 o 3898.45 3992.46
    6 6 -2 o 925.72 916.67
    6 6 -1 o 985.05 993.83
    6 6 0 o 528.20 536.25
    6 6 1 o 2486.20 2563.31
    6 6 2 o 184.33 218.63
    6 6 3 o 1975.66 2104.56
    6 6 4 o 35.43 60.71
    6 6 5 o 175.98 190.15
    6 6 6 < 11.20 18.84
    6 6 7 o 423.58 438.13
    6 6 8 < 9.35 12.72
    6 7 -12 < 19.88 9.78
    6 7 -11 < 10.79 11.43
    6 7 -10 o 915.74 980.09
    6 7 -9 o 38.54 23.60
    6 7 -8 o 1361.14 1436.20
    6 7 -7 o 215.81 250.28
    6 7 -6 o 131.28 114.77
    6 7 -5 o 13.48 12.25
    6 7 -4 o 4275.31 4477.33
    6 7 -3 o 63.33 61.00
    6 7 -2 o 3895.49 3896.35
    6 7 -1 o 58.48 65.03
    6 7 0 o 2135.37 2232.80
    6 7 1 o 1155.72 1199.06
    6 7 2 o 1501.39 1514.60
    6 7 3 o 247.35 256.35
    6 7 4 o 86.99 90.30
    6 7 5 < -11.38 0.33
    6 7 6 o 644.69 700.16
    6 7 7 o 28.81 37.69
    6 7 8 o 120.90 128.54
    6 8 -12 o 136.65 137.50
    6 8 -11 < 2.21 4.11
    6 8 -10 < 20.44 8.97
    6 8 -9 o 2740.45 2828.87
    6 8 -8 o 75.12 68.93
    6 8 -7 o 811.33 804.68
    6 8 -6 o 812.78 886.52
    6 8 -5 o 802.94 766.58
    6 8 -4 o 1324.04 1399.89
    6 8 -3 o 1809.22 1754.36
    6 8 -2 o 479.82 470.88
    6 8 -1 o 684.06 651.81
    6 8 0 o 1358.42 1365.45
    6 8 1 o 2217.27 2297.35
    6 8 2 o 25.75 22.52
    6 8 3 o 889.84 922.74
    6 8 4 o 115.30 114.57
    6 8 5 o 196.01 233.05
    6 8 6 o 301.81 280.42
    6 8 7 o 399.05 433.60
    6 8 8 < -13.81 0.82
    6 9 -12 o 46.93 31.50
    6 9 -11 o 630.04 622.90
    6 9 -10 o 125.97 120.58
    6 9 -9 o 191.91 178.75
    6 9 -8 o 1959.15 1990.86
    6 9 -7 o 251.58 278.88
    6 9 -6 o 470.71 515.99
    6 9 -5 o 34.09 22.02
    6 9 -4 o 3284.03 3242.83
    6 9 -3 o 499.96 521.17
    6 9 -2 o 2680.61 2693.79
    6 9 -1 o 472.09 512.55
    6 9 0 o 64.60 70.70
    6 9 1 o 47.64 50.89
    6 9 2 o 2433.37 2644.74
    6 9 3 o 702.87 757.82
    6 9 4 o 234.73 248.29
    6 9 5 o 108.93 108.68
    6 9 6 o 335.81 379.22
    6 9 7 o 54.93 58.34
    6 9 8 o 79.31 105.61
    6 10 -12 o 82.83 81.13
    6 10 -11 o 840.82 869.57
    6 10 -10 o 408.75 446.20
    6 10 -9 o 788.22 816.06
    6 10 -8 o 37.79 34.35
    6 10 -7 o 23.96 26.05
    6 10 -6 o 1470.67 1610.56
    6 10 -5 o 217.09 176.65
    6 10 -4 o 45.30 42.24
    6 10 -3 o 631.06 642.84
    6 10 -2 o 532.82 503.16
    6 10 -1 o 195.88 212.09
    6 10 0 o 1202.33 1172.54
    6 10 1 o 954.77 978.58
    6 10 2 o 123.23 137.37
    6 10 3 o 94.61 86.60
    6 10 4 o 580.24 627.40
    6 10 5 < -3.97 1.37
    6 10 6 o 205.99 207.68
    6 10 7 o 107.60 127.35
    6 10 8 < 14.52 31.51
    6 11 -12 < -41.47 0.23
    6 11 -11 o 372.71 343.69
    6 11 -10 o 232.01 241.17
    6 11 -9 o 57.03 58.88
    6 11 -8 o 186.49 183.74
    6 11 -7 o 757.14 781.66
    6 11 -6 o 334.46 347.25
    6 11 -5 o 1584.11 1557.10
    6 11 -4 o 1029.33 1031.33
    6 11 -3 o 53.49 63.69
    6 11 -2 o 189.73 194.05
    6 11 -1 o 841.11 845.98
    6 11 0 o 290.80 301.28
    6 11 1 o 247.24 265.40
    6 11 2 o 770.54 857.96
    6 11 3 o 766.41 840.29
    6 11 4 o 23.74 21.07
    6 11 5 o 67.84 65.97
    6 11 6 o 157.98 174.01
    6 11 7 o 263.00 286.43
    6 11 8 o 263.53 302.38
    6 12 -11 o 329.62 340.62
    6 12 -10 o 313.25 306.06
    6 12 -9 o 100.14 90.74
    6 12 -8 o 90.46 84.79
    6 12 -7 o 229.16 224.92
    6 12 -6 o 1365.18 1420.21
    6 12 -5 o 1069.69 1111.89
    6 12 -4 o 48.19 60.62
    6 12 -3 o 31.91 30.63
    6 12 -2 o 685.33 729.96
    6 12 -1 o 413.08 427.09
    6 12 0 o 3134.59 3204.41
    6 12 1 o 1249.58 1267.53
    6 12 2 o 285.07 348.02
    6 12 3 o 232.46 253.29
    6 12 4 o 658.49 663.17
    6 12 5 < -12.68 0.77
    6 12 6 o 50.04 57.52
    6 12 7 o 49.18 69.44
    6 13 -11 o 526.96 541.84
    6 13 -10 o 446.69 473.17
    6 13 -9 < 5.47 5.11
    6 13 -8 < 13.17 14.32
    6 13 -7 o 1476.20 1578.58
    6 13 -6 o 119.58 121.72
    6 13 -5 o 1190.08 1303.95
    6 13 -4 o 126.88 130.30
    6 13 -3 o 438.72 467.32
    6 13 -2 o 172.50 181.16
    6 13 -1 o 1360.83 1338.96
    6 13 0 o 308.92 298.09
    6 13 1 < 12.00 13.13
    6 13 2 o 30.45 44.26
    6 13 3 o 557.53 559.58
    6 13 4 o 104.93 117.43
    6 13 5 o 375.50 414.53
    6 13 6 < -3.47 0.22
    6 13 7 < 12.41 28.06
    6 14 -11 < 10.36 2.65
    6 14 -10 o 623.09 640.47
    6 14 -9 < 12.63 7.26
    6 14 -8 o 18.96 15.67
    6 14 -7 o 58.93 58.37
    6 14 -6 o 3065.98 3218.12
    6 14 -5 o 419.50 451.41
    6 14 -4 o 649.21 667.71
    6 14 -3 o 260.70 323.84
    6 14 -2 o 1195.00 1213.67
    6 14 -1 < 11.64 13.91
    6 14 0 o 3571.55 3634.24
    6 14 1 < -2.21 0.11
    6 14 2 o 152.40 139.21
    6 14 3 o 25.90 37.77
    6 14 4 o 649.42 661.44
    6 14 5 < 22.92 27.70
    6 14 6 o 145.98 162.72
    6 14 7 < 3.17 11.63
    6 15 -11 o 784.62 800.65
    6 15 -10 o 78.17 68.34
    6 15 -9 o 204.70 203.89
    6 15 -8 o 247.98 267.63
    6 15 -7 o 1551.58 1560.81
    6 15 -6 o 82.00 85.26
    6 15 -5 o 377.15 386.86
    6 15 -4 o 434.06 475.96
    6 15 -3 o 1104.93 1123.86
    6 15 -2 < 9.17 12.56
    6 15 -1 o 2125.75 2125.42
    6 15 0 o 115.18 111.22
    6 15 1 < 10.72 10.77
    6 15 2 < 12.76 10.92
    6 15 3 o 499.11 500.24
    6 15 4 < 14.39 9.94
    6 15 5 o 467.89 511.39
    6 15 6 o 217.17 220.60
    6 15 7 < 8.11 21.40
    6 16 -10 < 8.97 4.04
    6 16 -9 < 17.81 19.42
    6 16 -8 o 571.31 610.63
    6 16 -7 o 584.56 608.12
    6 16 -6 o 511.07 532.69
    6 16 -5 o 52.69 59.90
    6 16 -4 o 306.46 325.31
    6 16 -3 o 244.63 264.87
    6 16 -2 o 950.91 948.76
    6 16 -1 o 52.00 57.81
    6 16 0 o 158.24 150.38
    6 16 1 o 578.39 587.19
    6 16 2 o 41.37 37.32
    6 16 3 o 156.24 153.09
    6 16 4 o 181.56 188.85
    6 16 5 < 10.00 9.37
    6 16 6 o 64.46 98.64
    6 17 -10 o 374.19 352.10
    6 17 -9 o 93.35 82.36
    6 17 -8 o 295.04 309.23
    6 17 -7 o 656.18 679.95
    6 17 -6 o 228.53 243.82
    6 17 -5 o 342.14 330.35
    6 17 -4 o 541.04 551.29
    6 17 -3 < 9.85 8.65
    6 17 -2 o 487.66 536.51
    6 17 -1 o 1035.58 1022.97
    6 17 0 o 27.60 29.27
    6 17 1 o 383.05 420.75
    6 17 2 o 428.56 432.10
    6 17 3 o 117.07 117.01
    6 17 4 < 17.15 24.58
    6 17 5 o 32.60 43.03
    6 17 6 < 19.53 20.89
    6 18 -10 o 59.90 34.58
    6 18 -9 o 344.89 353.36
    6 18 -8 o 252.55 260.51
    6 18 -7 < 21.24 15.74
    6 18 -6 o 314.93 311.05
    6 18 -5 o 81.59 82.55
    6 18 -4 o 61.22 51.68
    6 18 -3 o 676.51 700.74
    6 18 -2 o 410.24 404.91
    6 18 -1 o 53.82 68.64
    6 18 0 o 77.94 81.91
    6 18 1 < 14.75 14.51
    6 18 2 < 4.34 3.64
    6 18 3 o 555.65 552.22
    6 18 4 o 34.32 42.83
    6 18 5 < 19.55 16.07
    6 18 6 < -10.92 1.02
    6 19 -9 o 61.13 47.34
    6 19 -8 o 93.12 83.98
    6 19 -7 o 160.12 157.64
    6 19 -6 < -1.88 0.19
    6 19 -5 o 84.94 74.58
    6 19 -4 o 393.91 392.22
    6 19 -3 o 398.69 427.63
    6 19 -2 o 394.08 430.05
    6 19 -1 o 121.80 111.06
    6 19 0 o 68.38 57.71
    6 19 1 o 376.83 383.53
    6 19 2 o 311.28 317.35
    6 19 3 o 414.07 419.12
    6 19 4 < 6.59 21.51
    6 19 5 o 46.37 56.74
    6 20 -9 o 974.37 1013.32
    6 20 -8 < 21.06 12.07
    6 20 -7 o 420.83 469.31
    6 20 -6 o 138.90 143.57
    6 20 -5 o 36.71 37.34
    6 20 -4 o 173.87 197.01
    6 20 -3 o 772.85 821.32
    6 20 -2 < 3.02 3.11
    6 20 -1 < 6.84 4.25
    6 20 0 o 591.23 603.45
    6 20 1 o 574.13 553.52
    6 20 2 < 5.18 0.32
    6 20 3 o 564.15 557.95
    6 20 4 < 0.03 1.83
    6 20 5 o 31.35 31.85
    6 21 -8 o 105.61 101.02
    6 21 -7 o 66.51 47.92
    6 21 -6 o 337.35 345.37
    6 21 -5 < -1.71 11.57
    6 21 -4 o 1130.01 1163.06
    6 21 -3 o 143.00 150.31
    6 21 -2 o 140.69 145.41
    6 21 -1 o 143.88 138.10
    6 21 0 o 229.03 238.43
    6 21 1 o 18.15 9.33
    6 21 2 o 57.92 58.86
    6 21 3 < 4.32 2.07
    6 21 4 o 56.94 75.61
    6 22 -8 < 23.28 18.08
    6 22 -7 o 126.36 114.23
    6 22 -6 o 335.65 342.68
    6 22 -5 < 14.22 12.50
    6 22 -4 < 11.99 5.10
    6 22 -3 o 460.05 461.47
    6 22 -2 o 67.80 74.92
    6 22 -1 < -1.77 6.10
    6 22 0 o 51.07 56.05
    6 22 1 o 699.87 687.04
    6 22 2 < 10.23 10.85
    6 22 3 o 330.14 354.09
    6 22 4 < 10.63 11.40
    6 23 -7 < 19.94 8.65
    6 23 -6 o 139.74 115.73
    6 23 -5 o 444.13 490.74
    6 23 -4 o 428.43 391.80
    6 23 -3 < 5.99 9.49
    6 23 -2 o 172.10 177.12
    6 23 -1 o 139.32 115.05
    6 23 0 < 7.77 6.06
    6 23 1 < 6.91 8.76
    6 23 2 o 31.61 36.58
    6 23 3 o 93.48 97.24
    6 24 -6 o 158.79 160.82
    6 24 -5 o 71.60 51.36
    6 24 -4 < 9.56 11.49
    6 24 -3 o 292.36 285.76
    6 24 -2 o 40.79 29.03
    6 24 -1 o 117.76 100.40
    6 24 0 o 379.54 386.67
    6 24 1 < 15.89 10.49
    6 24 2 < -3.02 1.17
    6 24 3 o 67.76 85.43
    6 25 -6 < -1.07 6.80
    6 25 -5 o 556.82 583.60
    6 25 -4 o 106.95 88.61
    6 25 -3 < 18.46 0.91
    6 25 -2 < 15.71 8.58
    6 25 -1 o 65.36 44.58
    6 25 0 o 311.30 303.72
    6 25 1 o 262.42 296.85
    6 25 2 < 19.25 19.79
    6 26 -4 < 7.16 4.34
    6 26 -3 < 11.65 0.53
    6 26 -2 o 217.47 200.54
    6 26 -1 o 148.28 124.77
    6 26 0 < 16.24 4.95
    7 0 -12 < 27.57 32.04
    7 0 -10 o 2340.79 2437.37
    7 0 -8 o 113.40 106.78
    7 0 -6 o 4216.60 4296.64
    7 0 -4 o 4049.36 4083.65
    7 0 -2 o 293.04 361.06
    7 0 0 o 2133.98 2167.74
    7 0 2 o 928.97 822.98
    7 0 4 o 56.79 77.02
    7 0 6 o 1213.96 1345.87
    7 0 8 o 64.01 78.18
    7 1 -12 o 66.90 68.29
    7 1 -11 o 869.78 942.21
    7 1 -10 o 76.37 55.04
    7 1 -9 o 1533.09 1617.06
    7 1 -8 o 422.35 464.18
    7 1 -7 o 62.67 56.61
    7 1 -6 o 206.22 187.89
    7 1 -5 o 2366.48 2350.60
    7 1 -4 o 65.68 63.23
    7 1 -3 o 747.74 760.65
    7 1 -2 < 11.52 19.00
    7 1 -1 o 1207.52 1227.37
    7 1 0 o 518.34 516.24
    7 1 1 o 1934.26 2022.75
    7 1 2 o 25.57 28.48
    7 1 3 < -2.85 2.14
    7 1 4 o 124.57 137.27
    7 1 5 o 23.02 34.02
    7 1 6 o 35.10 16.40
    7 1 7 o 397.53 406.47
    7 1 8 < -2.45 9.84
    7 2 -12 < 17.43 22.27
    7 2 -11 o 102.84 88.82
    7 2 -10 o 1434.55 1506.35
    7 2 -9 o 132.82 117.37
    7 2 -8 o 985.60 1032.46
    7 2 -7 o 132.91 150.16
    7 2 -6 o 451.76 445.29
    7 2 -5 o 294.52 310.59
    7 2 -4 o 1914.33 1968.75
    7 2 -3 o 2162.21 2216.27
    7 2 -2 o 626.43 655.65
    7 2 -1 o 50.17 49.69
    7 2 0 o 1929.17 1895.19
    7 2 1 o 510.57 592.25
    7 2 2 o 1240.27 1274.38
    7 2 3 o 142.77 150.43
    7 2 4 < 6.49 9.21
    7 2 5 o 52.88 56.34
    7 2 6 o 988.94 1078.54
    7 2 7 < -12.49 1.35
    7 2 8 o 123.51 136.55
    7 3 -12 o 247.92 235.92
    7 3 -11 o 266.25 264.87
    7 3 -10 < 19.59 6.03
    7 3 -9 o 792.17 845.84
    7 3 -8 o 1023.48 1077.61
    7 3 -7 o 1105.59 1121.19
    7 3 -6 o 1699.89 1735.92
    7 3 -5 o 4913.60 5194.32
    7 3 -4 < 2.88 4.66
    7 3 -3 o 3451.93 3349.43
    7 3 -2 o 1665.57 1633.02
    7 3 -1 o 1246.11 1265.04
    7 3 0 o 778.22 778.91
    7 3 1 o 725.84 686.31
    7 3 2 o 564.70 543.85
    7 3 3 o 160.77 193.84
    7 3 4 o 1430.57 1489.85
    7 3 5 o 1089.52 1112.89
    7 3 6 o 97.98 108.14
    7 3 7 < 6.41 31.10
    7 3 8 o 123.03 109.28
    7 4 -12 o 104.21 102.79
    7 4 -11 o 84.72 81.26
    7 4 -10 o 950.83 1000.16
    7 4 -9 o 40.19 35.31
    7 4 -8 o 48.75 42.88
    7 4 -7 o 1754.79 1843.08
    7 4 -6 o 68.97 74.97
    7 4 -5 o 648.62 699.02
    7 4 -4 o 166.82 169.66
    7 4 -3 o 432.64 416.39
    7 4 -2 o 83.27 79.96
    7 4 -1 o 4515.53 4565.41
    7 4 0 o 2120.55 2218.26
    7 4 1 o 515.21 558.90
    7 4 2 o 397.84 402.56
    7 4 3 o 797.29 860.08
    7 4 4 o 69.75 50.06
    7 4 5 o 94.25 83.94
    7 4 6 o 231.11 266.36
    7 4 7 o 46.66 65.67
    7 4 8 o 109.64 106.64
    7 5 -12 o 900.67 901.55
    7 5 -11 o 34.75 29.71
    7 5 -10 o 143.99 137.86
    7 5 -9 o 854.27 885.97
    7 5 -8 o 399.20 405.42
    7 5 -7 o 245.09 257.28
    7 5 -6 o 1844.57 1869.39
    7 5 -5 o 927.49 910.62
    7 5 -4 o 53.09 67.54
    7 5 -3 o 443.72 456.22
    7 5 -2 o 5323.89 5557.54
    7 5 -1 o 193.40 165.45
    7 5 0 o 18.57 8.95
    7 5 1 o 60.68 58.08
    7 5 2 o 1484.45 1511.91
    7 5 3 < 7.12 0.66
    7 5 4 o 1109.84 1159.71
    7 5 5 o 222.64 270.61
    7 5 6 < -12.93 1.17
    7 5 7 < 0.30 18.41
    7 6 -12 o 94.19 75.00
    7 6 -11 o 126.36 128.33
    7 6 -10 o 53.20 49.75
    7 6 -9 o 535.58 591.96
    7 6 -8 o 921.35 984.96
    7 6 -7 o 4044.27 4269.61
    7 6 -6 < 9.39 3.49
    7 6 -5 < 9.10 6.93
    7 6 -4 o 218.28 232.67
    7 6 -3 o 1602.95 1587.29
    7 6 -2 o 414.18 447.12
    7 6 -1 o 1796.57 1768.79
    7 6 0 o 53.02 62.26
    7 6 1 < -0.87 1.30
    7 6 2 < 10.21 1.10
    7 6 3 o 1680.59 1754.55
    7 6 4 < 7.18 8.27
    7 6 5 o 190.66 201.76
    7 6 6 < -1.07 2.37
    7 6 7 o 338.38 364.63
    7 7 -12 o 645.43 691.32
    7 7 -11 o 180.94 187.60
    7 7 -10 o 61.72 55.51
    7 7 -9 o 33.07 37.27
    7 7 -8 o 775.88 801.12
    7 7 -7 o 13.76 3.45
    7 7 -6 o 1317.41 1257.35
    7 7 -5 o 31.71 35.63
    7 7 -4 o 367.61 334.32
    7 7 -3 o 103.30 96.03
    7 7 -2 o 2130.25 2091.51
    7 7 -1 o 258.67 255.96
    7 7 0 o 1132.89 1092.52
    7 7 1 o 214.22 258.71
    7 7 2 o 1191.53 1285.88
    7 7 3 o 27.47 19.61
    7 7 4 o 260.66 281.60
    7 7 5 < -14.58 6.52
    7 7 6 o 210.10 206.77
    7 7 7 < -2.18 5.13
    7 8 -12 o 48.13 53.00
    7 8 -11 o 84.41 79.18
    7 8 -10 o 369.95 395.42
    7 8 -9 o 238.61 218.97
    7 8 -8 o 19.50 21.06
    7 8 -7 o 2320.76 2403.37
    7 8 -6 o 15.66 25.58
    7 8 -5 o 354.18 370.27
    7 8 -4 o 137.22 138.30
    7 8 -3 o 2596.81 2633.71
    7 8 -2 o 861.36 911.55
    7 8 -1 o 1927.71 2000.25
    7 8 0 o 795.14 833.22
    7 8 1 o 73.99 79.52
    7 8 2 o 54.75 52.31
    7 8 3 o 901.51 949.32
    7 8 4 < -8.54 0.40
    7 8 5 o 64.21 91.14
    7 8 6 < -19.44 0.95
    7 8 7 o 165.97 174.21
    7 9 -12 o 324.86 354.48
    7 9 -11 < 10.12 1.76
    7 9 -10 o 125.09 129.19
    7 9 -9 o 350.28 400.67
    7 9 -8 o 1713.89 1810.69
    7 9 -7 o 32.84 27.77
    7 9 -6 o 1206.23 1243.57
    7 9 -5 o 524.38 511.04
    7 9 -4 o 626.01 629.75
    7 9 -3 o 282.63 303.34
    7 9 -2 o 527.28 493.55
    7 9 -1 o 680.57 737.28
    7 9 0 o 613.08 636.42
    7 9 1 o 120.95 113.20
    7 9 2 o 725.86 762.28
    7 9 3 o 66.87 75.76
    7 9 4 o 779.77 857.09
    7 9 5 o 122.47 134.69
    7 9 6 < 17.78 30.08
    7 9 7 o 99.83 100.15
    7 10 -11 o 286.38 282.52
    7 10 -10 o 581.37 594.87
    7 10 -9 o 65.15 71.63
    7 10 -8 o 441.33 469.83
    7 10 -7 o 1191.34 1269.09
    7 10 -6 o 146.63 142.70
    7 10 -5 o 36.13 33.47
    7 10 -4 o 1996.33 2103.23
    7 10 -3 o 1666.93 1658.09
    7 10 -2 < 4.37 6.62
    7 10 -1 o 2469.67 2515.75
    7 10 0 o 155.94 152.26
    7 10 1 < 9.56 6.40
    7 10 2 o 439.43 464.21
    7 10 3 o 382.85 433.50
    7 10 4 o 140.96 139.00
    7 10 5 o 234.68 249.15
    7 10 6 < -18.19 5.54
    7 10 7 o 33.80 40.54
    7 11 -11 o 553.43 607.20
    7 11 -10 o 38.98 29.39
    7 11 -9 o 285.20 311.69
    7 11 -8 o 734.09 715.50
    7 11 -7 < 7.82 16.39
    7 11 -6 o 289.13 277.44
    7 11 -5 o 1394.48 1529.01
    7 11 -4 o 593.04 601.44
    7 11 -3 o 652.89 664.62
    7 11 -2 o 193.30 193.06
    7 11 -1 o 762.11 796.59
    7 11 0 o 324.50 328.46
    7 11 1 o 1809.84 1875.04
    7 11 2 o 179.44 184.15
    7 11 3 o 357.16 404.07
    7 11 4 o 388.99 435.31
    7 11 5 o 295.42 293.41
    7 11 6 < -17.60 4.62
    7 11 7 o 338.26 339.48
    7 12 -11 o 36.03 24.44
    7 12 -10 o 744.20 778.22
    7 12 -9 o 944.97 1026.64
    7 12 -8 o 1018.76 1068.34
    7 12 -7 o 229.56 223.58
    7 12 -6 o 906.88 966.98
    7 12 -5 o 261.86 294.58
    7 12 -4 o 1052.69 1073.08
    7 12 -3 o 430.91 429.67
    7 12 -2 o 14.84 21.83
    7 12 -1 < 6.54 2.77
    7 12 0 o 391.63 367.02
    7 12 1 o 29.43 25.71
    7 12 2 o 473.52 473.65
    7 12 3 o 98.74 138.50
    7 12 4 o 255.38 285.99
    7 12 5 < -9.82 6.06
    7 12 6 o 268.01 293.69
    7 13 -11 o 232.72 213.90
    7 13 -10 < 18.66 10.98
    7 13 -9 o 727.46 733.79
    7 13 -8 o 57.82 51.91
    7 13 -7 o 21.01 25.42
    7 13 -6 < 4.68 0.82
    7 13 -5 o 1251.82 1271.20
    7 13 -4 o 186.30 166.11
    7 13 -3 o 1217.53 1235.08
    7 13 -2 o 351.18 346.00
    7 13 -1 o 232.40 244.62
    7 13 0 < 4.56 0.31
    7 13 1 o 1434.24 1471.36
    7 13 2 o 19.07 15.87
    7 13 3 o 59.67 72.77
    7 13 4 < 0.21 13.16
    7 13 5 o 42.33 43.08
    7 13 6 o 36.05 47.48
    7 14 -11 o 142.05 187.92
    7 14 -10 o 382.05 395.11
    7 14 -9 o 78.73 70.17
    7 14 -8 o 106.91 102.31
    7 14 -7 < 5.83 7.82
    7 14 -6 o 766.19 814.28
    7 14 -5 o 114.85 97.67
    7 14 -4 o 958.07 992.95
    7 14 -3 o 18.27 12.17
    7 14 -2 o 37.58 34.66
    7 14 -1 o 543.78 557.69
    7 14 0 o 1960.82 1990.83
    7 14 1 o 52.23 67.26
    7 14 2 o 384.52 403.21
    7 14 3 < 10.77 11.01
    7 14 4 o 130.38 133.38
    7 14 5 o 76.84 86.01
    7 14 6 o 399.87 416.40
    7 15 -10 o 273.69 258.26
    7 15 -9 o 257.98 257.26
    7 15 -8 < -2.40 0.60
    7 15 -7 o 75.12 77.76
    7 15 -6 o 110.00 123.67
    7 15 -5 o 1741.91 1770.49
    7 15 -4 o 324.16 340.01
    7 15 -3 o 970.58 1012.25
    7 15 -2 o 60.64 68.66
    7 15 -1 o 98.97 121.91
    7 15 0 o 18.91 16.01
    7 15 1 o 759.83 782.30
    7 15 2 o 24.80 33.96
    7 15 3 < -11.56 0.99
    7 15 4 < 6.30 4.14
    7 15 5 o 251.27 257.26
    7 15 6 < -6.09 11.09
    7 16 -10 o 562.77 579.34
    7 16 -9 o 215.77 212.96
    7 16 -8 o 670.33 685.95
    7 16 -7 o 256.64 258.80
    7 16 -6 o 128.62 124.93
    7 16 -5 o 292.04 316.95
    7 16 -4 o 648.26 670.48
    7 16 -3 o 24.66 31.53
    7 16 -2 o 41.76 39.98
    7 16 -1 o 257.76 283.88
    7 16 0 o 2157.24 2225.92
    7 16 1 o 18.18 18.24
    7 16 2 o 281.22 283.08
    7 16 3 o 46.05 48.78
    7 16 4 o 43.84 56.84
    7 16 5 < 0.21 5.77
    7 17 -10 o 102.91 80.35
    7 17 -9 o 35.14 41.86
    7 17 -8 o 76.14 88.42
    7 17 -7 o 266.93 260.72
    7 17 -6 o 113.42 131.43
    7 17 -5 o 786.80 830.50
    7 17 -4 < -3.83 1.03
    7 17 -3 < 5.85 9.66
    7 17 -2 o 1030.86 1066.51
    7 17 -1 o 58.73 61.50
    7 17 0 < 13.46 3.71
    7 17 1 o 354.71 357.39
    7 17 2 o 48.68 39.25
    7 17 3 < 17.77 28.38
    7 17 4 o 361.08 337.86
    7 17 5 o 164.48 173.28
    7 18 -9 o 54.80 31.00
    7 18 -8 o 96.12 80.67
    7 18 -7 o 819.69 882.14
    7 18 -6 o 179.18 194.77
    7 18 -5 o 189.16 205.39
    7 18 -4 o 632.79 616.78
    7 18 -3 o 479.18 495.90
    7 18 -2 < 17.18 12.87
    7 18 -1 o 219.79 265.33
    7 18 0 o 429.87 425.29
    7 18 1 < 2.90 3.11
    7 18 2 o 178.37 203.62
    7 18 3 o 169.81 159.00
    7 18 4 o 180.63 164.73
    7 18 5 o 121.14 118.63
    7 19 -9 o 54.00 43.04
    7 19 -8 o 406.80 411.79
    7 19 -7 o 41.72 27.41
    7 19 -6 o 257.72 263.36
    7 19 -5 < -4.03 4.18
    7 19 -4 < -1.55 6.28
    7 19 -3 o 26.74 20.95
    7 19 -2 o 472.46 451.54
    7 19 -1 o 36.81 28.89
    7 19 0 o 117.98 122.19
    7 19 1 o 22.45 21.97
    7 19 2 o 72.00 77.73
    7 19 3 < 1.40 0.36
    7 19 4 o 268.58 250.64
    7 20 -8 o 327.03 321.34
    7 20 -7 o 295.06 281.82
    7 20 -6 o 357.10 356.77
    7 20 -5 o 54.94 58.51
    7 20 -4 < 21.85 25.05
    7 20 -3 o 812.34 790.36
    7 20 -2 o 156.84 159.20
    7 20 -1 o 327.48 341.75
    7 20 0 < 7.32 1.05
    7 20 1 o 36.53 23.62
    7 20 2 < -0.63 0.60
    7 20 3 o 66.77 70.26
    7 20 4 o 61.62 59.49
    7 21 -8 o 776.24 824.30
    7 21 -7 o 89.41 96.42
    7 21 -6 o 398.71 411.37
    7 21 -5 < -0.09 5.84
    7 21 -4 < 22.28 10.63
    7 21 -3 < 19.90 16.91
    7 21 -2 o 500.15 477.88
    7 21 -1 o 99.53 102.15
    7 21 0 o 156.81 173.34
    7 21 1 o 51.94 49.29
    7 21 2 o 99.38 87.16
    7 21 3 < -7.93 1.44
    7 22 -7 o 229.83 216.83
    7 22 -6 < 18.44 13.35
    7 22 -5 o 89.49 85.08
    7 22 -4 o 263.69 272.09
    7 22 -3 o 124.29 113.06
    7 22 -2 o 222.94 233.90
    7 22 -1 o 196.64 181.79
    7 22 0 < 2.70 0.63
    7 22 1 o 89.44 87.82
    7 22 2 o 99.73 93.31
    7 22 3 < 12.64 13.72
    7 23 -6 o 63.65 64.68
    7 23 -5 < 13.55 7.44
    7 23 -4 o 120.62 117.21
    7 23 -3 o 59.13 64.52
    7 23 -2 o 394.73 391.83
    7 23 -1 o 123.10 116.75
    7 23 0 o 129.82 117.70
    7 23 1 < 19.81 23.09
    7 23 2 o 164.48 144.94
    7 24 -5 < -3.83 0.29
    7 24 -4 o 68.74 79.18
    7 24 -3 o 188.88 167.93
    7 24 -2 o 37.03 36.87
    7 24 -1 o 610.01 633.71
    7 24 0 o 64.79 41.21
    7 24 1 < 2.40 1.17
    7 25 -4 < 20.43 14.09
    7 25 -3 o 348.35 330.84
    7 25 -2 < 1.44 3.72
    7 25 -1 o 130.30 114.51
    8 0 -12 o 121.67 111.52
    8 0 -10 < 25.05 23.91
    8 0 -8 o 2966.18 3114.02
    8 0 -6 o 578.78 626.44
    8 0 -4 o 509.76 472.94
    8 0 -2 o 3484.69 3359.21
    8 0 0 < 5.01 4.45
    8 0 2 o 1288.29 1372.29
    8 0 4 o 65.94 78.74
    8 0 6 o 86.16 93.96
    8 1 -12 < 15.79 31.98
    8 1 -11 o 33.19 29.80
    8 1 -10 o 37.82 36.45
    8 1 -9 o 1162.18 1189.43
    8 1 -8 o 17.25 12.82
    8 1 -7 o 1261.82 1312.02
    8 1 -6 o 419.26 459.37
    8 1 -5 o 494.23 522.52
    8 1 -4 o 29.10 25.58
    8 1 -3 o 3894.73 3982.24
    8 1 -2 o 15.24 0.51
    8 1 -1 o 416.19 396.20
    8 1 0 o 100.51 95.47
    8 1 1 o 1114.81 1090.02
    8 1 2 o 153.37 174.35
    8 1 3 o 603.78 625.45
    8 1 4 o 56.69 59.92
    8 1 5 o 85.04 92.80
    8 1 6 < 17.27 31.13
    8 1 7 o 198.41 211.38
    8 2 -12 o 383.24 405.07
    8 2 -11 o 34.05 33.81
    8 2 -10 o 364.37 387.30
    8 2 -9 o 136.95 135.17
    8 2 -8 o 2132.30 2232.93
    8 2 -7 o 73.30 77.33
    8 2 -6 o 83.23 80.90
    8 2 -5 o 292.37 303.54
    8 2 -4 o 2926.72 3004.50
    8 2 -3 o 1416.02 1453.64
    8 2 -2 o 1774.89 1745.95
    8 2 -1 o 1015.77 1050.79
    8 2 0 o 185.01 203.45
    8 2 1 o 131.87 124.21
    8 2 2 o 902.46 905.01
    8 2 3 < 1.39 0.50
    8 2 4 o 75.11 78.14
    8 2 5 o 206.06 246.85
    8 2 6 o 80.61 91.50
    8 2 7 < 6.18 12.77
    8 3 -12 o 118.72 122.25
    8 3 -11 o 94.12 76.07
    8 3 -10 o 362.12 386.44
    8 3 -9 o 1416.55 1511.67
    8 3 -8 o 15.28 8.25
    8 3 -7 o 218.76 192.66
    8 3 -6 o 629.79 645.14
    8 3 -5 o 59.47 52.22
    8 3 -4 o 35.86 29.33
    8 3 -3 o 459.25 408.36
    8 3 -2 o 19.70 13.02
    8 3 -1 o 68.51 47.00
    8 3 0 o 370.41 349.16
    8 3 1 o 1168.59 1233.88
    8 3 2 o 128.98 119.93
    8 3 3 o 615.90 612.80
    8 3 4 o 51.01 64.20
    8 3 5 o 66.46 67.50
    8 3 6 o 147.74 141.51
    8 3 7 < 6.96 39.00
    8 4 -12 o 184.61 172.09
    8 4 -11 o 1475.29 1579.83
    8 4 -10 o 77.17 80.02
    8 4 -9 o 116.60 115.24
    8 4 -8 o 790.23 809.30
    8 4 -7 o 919.60 1005.34
    8 4 -6 < 3.57 4.31
    8 4 -5 o 1391.68 1401.09
    8 4 -4 o 1877.77 1951.65
    8 4 -3 o 314.33 359.00
    8 4 -2 o 2617.47 2680.44
    8 4 -1 o 1879.05 1899.78
    8 4 0 o 147.68 135.46
    8 4 1 o 1109.57 1033.08
    8 4 2 o 217.60 232.82
    8 4 3 o 179.62 196.70
    8 4 4 < 0.50 9.96
    8 4 5 o 1080.80 1110.01
    8 4 6 o 91.70 114.97
    8 5 -12 o 254.70 230.49
    8 5 -11 o 103.52 67.02
    8 5 -10 o 271.14 296.11
    8 5 -9 o 580.33 585.81
    8 5 -8 o 110.79 114.99
    8 5 -7 o 240.07 239.22
    8 5 -6 o 1063.59 1073.93
    8 5 -5 o 13.46 11.20
    8 5 -4 o 2237.12 2305.34
    8 5 -3 o 72.60 59.73
    8 5 -2 o 165.92 147.52
    8 5 -1 o 65.35 55.07
    8 5 0 o 1560.74 1608.68
    8 5 1 o 36.87 27.86
    8 5 2 o 99.57 85.86
    8 5 3 o 165.20 166.31
    8 5 4 o 289.09 321.55
    8 5 5 o 29.45 25.45
    8 5 6 o 77.62 89.44
    8 6 -12 < 32.65 0.18
    8 6 -11 o 1206.79 1241.64
    8 6 -10 < 4.12 2.46
    8 6 -9 o 846.01 896.63
    8 6 -8 o 268.70 282.68
    8 6 -7 o 329.77 331.04
    8 6 -6 o 168.00 181.68
    8 6 -5 o 2142.00 2181.50
    8 6 -4 o 109.16 106.57
    8 6 -3 < 0.85 1.18
    8 6 -2 o 1277.10 1224.73
    8 6 -1 o 496.33 436.82
    8 6 0 o 64.11 54.86
    8 6 1 o 1481.39 1509.53
    8 6 2 o 128.31 142.53
    8 6 3 o 147.84 163.44
    8 6 4 o 68.13 65.07
    8 6 5 o 425.79 464.09
    8 6 6 o 47.96 64.07
    8 7 -11 o 74.45 59.35
    8 7 -10 o 192.07 208.46
    8 7 -9 o 51.23 59.17
    8 7 -8 o 197.08 196.40
    8 7 -7 o 741.38 811.91
    8 7 -6 o 2911.55 3110.35
    8 7 -5 o 307.60 297.13
    8 7 -4 o 1586.93 1589.04
    8 7 -3 o 278.47 250.08
    8 7 -2 o 852.42 905.85
    8 7 -1 o 70.92 65.86
    8 7 0 o 1998.94 2011.04
    8 7 1 o 36.36 27.26
    8 7 2 o 262.24 280.54
    8 7 3 o 204.31 202.22
    8 7 4 o 889.25 909.85
    8 7 5 o 307.80 319.28
    8 7 6 o 253.81 253.58
    8 8 -11 o 733.29 734.56
    8 8 -10 o 307.92 321.21
    8 8 -9 o 248.44 256.84
    8 8 -8 o 46.87 47.81
    8 8 -7 o 134.03 133.54
    8 8 -6 o 33.07 44.87
    8 8 -5 o 1281.13 1267.96
    8 8 -4 o 59.09 61.56
    8 8 -3 < 11.05 6.13
    8 8 -2 o 310.36 331.64
    8 8 -1 o 1202.36 1202.97
    8 8 0 o 68.92 70.84
    8 8 1 o 877.88 851.72
    8 8 2 o 28.37 32.14
    8 8 3 < 16.03 14.44
    8 8 4 < 11.61 1.93
    8 8 5 o 263.18 300.77
    8 8 6 o 87.52 109.11
    8 9 -11 o 89.33 69.04
    8 9 -10 o 827.99 864.96
    8 9 -9 o 135.79 138.84
    8 9 -8 o 48.28 47.42
    8 9 -7 o 1425.29 1569.71
    8 9 -6 o 2706.97 2774.79
    8 9 -5 < 13.28 16.98
    8 9 -4 o 81.85 75.58
    8 9 -3 o 325.77 337.66
    8 9 -2 o 287.76 277.90
    8 9 -1 o 30.04 22.99
    8 9 0 o 735.35 679.58
    8 9 1 o 57.44 51.83
    8 9 2 < 4.73 7.86
    8 9 3 o 301.47 283.61
    8 9 4 o 266.39 316.74
    8 9 5 < 1.27 8.48
    8 9 6 o 91.90 107.41
    8 10 -11 o 348.54 337.62
    8 10 -10 o 77.62 58.56
    8 10 -9 < 16.64 25.62
    8 10 -8 o 765.95 823.98
    8 10 -7 o 386.48 376.67
    8 10 -6 o 67.39 60.62
    8 10 -5 o 1478.71 1477.79
    8 10 -4 o 183.65 181.06
    8 10 -3 o 308.75 321.64
    8 10 -2 o 1139.30 1114.38
    8 10 -1 o 1844.54 1923.70
    8 10 0 < 16.30 10.74
    8 10 1 o 182.70 181.06
    8 10 2 o 317.44 292.22
    8 10 3 o 268.14 253.48
    8 10 4 o 150.01 144.95
    8 10 5 o 238.90 258.22
    8 10 6 o 80.88 97.19
    8 11 -11 o 261.19 246.44
    8 11 -10 o 200.33 201.42
    8 11 -9 o 42.32 39.83
    8 11 -8 o 31.95 19.40
    8 11 -7 o 626.20 646.86
    8 11 -6 o 1346.41 1338.12
    8 11 -5 o 245.99 226.66
    8 11 -4 o 665.17 668.34
    8 11 -3 o 1358.21 1395.87
    8 11 -2 o 369.19 344.29
    8 11 -1 o 208.00 219.57
    8 11 0 o 446.19 458.17
    8 11 1 o 593.55 593.94
    8 11 2 o 54.49 58.80
    8 11 3 o 146.84 146.18
    8 11 4 o 102.77 122.94
    8 11 5 o 63.25 86.48
    8 12 -11 o 118.72 130.61
    8 12 -10 o 480.97 481.53
    8 12 -9 o 180.19 173.18
    8 12 -8 o 1905.65 2035.09
    8 12 -7 o 307.60 299.94
    8 12 -6 o 458.51 494.13
    8 12 -5 o 86.60 85.44
    8 12 -4 o 1029.41 1025.52
    8 12 -3 o 29.69 20.39
    8 12 -2 o 550.68 550.31
    8 12 -1 o 67.71 52.29
    8 12 0 < 6.68 4.07
    8 12 1 < 1.26 1.02
    8 12 2 o 529.22 541.32
    8 12 3 o 77.77 74.97
    8 12 4 o 41.37 53.88
    8 12 5 < -19.19 16.05
    8 13 -10 o 313.58 338.31
    8 13 -9 o 427.47 464.75
    8 13 -8 o 231.55 225.41
    8 13 -7 o 538.37 586.17
    8 13 -6 o 22.90 16.96
    8 13 -5 < 7.93 8.74
    8 13 -4 o 46.83 55.77
    8 13 -3 o 2032.96 2055.18
    8 13 -2 o 694.91 730.31
    8 13 -1 o 481.87 496.85
    8 13 0 < 7.49 1.27
    8 13 1 o 381.86 378.87
    8 13 2 < -2.21 3.92
    8 13 3 o 854.69 843.94
    8 13 4 < -7.73 0.48
    8 13 5 o 67.81 90.64
    8 14 -10 o 107.35 114.94
    8 14 -9 o 41.88 29.87
    8 14 -8 o 314.37 331.64
    8 14 -7 o 63.19 60.40
    8 14 -6 < 3.82 5.42
    8 14 -5 < 16.66 9.36
    8 14 -4 o 1309.10 1292.60
    8 14 -3 o 129.76 139.24
    8 14 -2 o 266.46 282.64
    8 14 -1 o 37.02 30.27
    8 14 0 o 84.66 103.74
    8 14 1 < 1.53 5.50
    8 14 2 o 435.77 432.06
    8 14 3 < 15.79 3.48
    8 14 4 o 375.11 413.68
    8 14 5 < -9.21 14.02
    8 15 -10 o 190.73 217.49
    8 15 -9 o 823.66 844.38
    8 15 -8 o 38.43 47.88
    8 15 -7 o 564.36 578.26
    8 15 -6 < 15.34 12.69
    8 15 -5 o 22.03 29.47
    8 15 -4 o 233.28 239.85
    8 15 -3 o 355.15 344.39
    8 15 -2 o 189.93 179.98
    8 15 -1 < 7.64 5.45
    8 15 0 o 259.95 289.92
    8 15 1 o 302.91 306.52
    8 15 2 o 275.65 255.36
    8 15 3 o 769.16 802.96
    8 15 4 o 63.96 51.86
    8 16 -9 o 555.00 610.60
    8 16 -8 o 48.01 39.26
    8 16 -7 o 24.53 17.03
    8 16 -6 < 7.23 2.29
    8 16 -5 < 13.50 11.10
    8 16 -4 o 815.52 797.91
    8 16 -3 o 551.13 603.13
    8 16 -2 o 826.03 849.40
    8 16 -1 < 10.60 15.10
    8 16 0 o 58.95 69.28
    8 16 1 o 51.08 36.22
    8 16 2 o 215.06 221.28
    8 16 3 < 12.66 14.89
    8 16 4 < 2.27 4.74
    8 17 -9 o 461.13 452.42
    8 17 -8 < 8.39 1.37
    8 17 -7 o 653.49 635.49
    8 17 -6 o 253.72 256.30
    8 17 -5 o 440.44 458.06
    8 17 -4 o 308.17 323.49
    8 17 -3 o 552.03 537.76
    8 17 -2 o 133.49 128.64
    8 17 -1 < 12.90 16.16
    8 17 0 o 473.54 506.35
    8 17 1 o 592.80 609.41
    8 17 2 < 20.43 26.17
    8 17 3 o 425.14 486.82
    8 17 4 < 7.19 5.97
    8 18 -8 o 71.63 61.11
    8 18 -7 o 161.83 163.31
    8 18 -6 o 148.96 139.10
    8 18 -5 o 456.57 498.22
    8 18 -4 < 12.66 8.27
    8 18 -3 o 32.07 35.83
    8 18 -2 o 42.59 35.86
    8 18 -1 o 1069.14 1014.85
    8 18 0 < 19.39 1.03
    8 18 1 o 138.18 125.91
    8 18 2 < 1.19 3.71
    8 18 3 < -0.64 3.11
    8 19 -8 < 2.45 0.40
    8 19 -7 < 13.16 2.40
    8 19 -6 o 1003.99 990.67
    8 19 -5 o 152.16 157.12
    8 19 -4 o 560.84 636.62
    8 19 -3 o 369.83 383.61
    8 19 -2 o 42.22 40.98
    8 19 -1 o 34.48 12.94
    8 19 0 o 407.07 416.23
    8 19 1 o 131.47 134.86
    8 19 2 o 91.66 77.67
    8 19 3 o 169.48 189.68
    8 20 -7 o 199.16 202.29
    8 20 -6 o 184.49 187.94
    8 20 -5 o 152.33 142.98
    8 20 -4 < 15.70 7.41
    8 20 -3 o 83.23 72.16
    8 20 -2 o 46.01 47.09
    8 20 -1 o 973.75 924.29
    8 20 0 < 11.60 2.37
    8 20 1 o 64.45 57.31
    8 20 2 < -5.14 2.37
    8 21 -7 o 118.47 133.84
    8 21 -6 o 245.38 243.26
    8 21 -5 < 9.71 7.28
    8 21 -4 o 159.21 166.17
    8 21 -3 < -0.62 0.56
    8 21 -2 o 161.60 147.23
    8 21 -1 < 9.84 1.30
    8 21 0 o 207.09 198.85
    8 21 1 o 28.24 33.80
    8 22 -6 o 35.76 25.64
    8 22 -5 o 585.37 597.73
    8 22 -4 o 191.92 170.57
    8 22 -3 o 62.45 51.51
    8 22 -2 o 51.24 51.31
    8 22 -1 o 134.71 110.48
    8 22 0 o 54.09 43.84
    8 22 1 o 142.24 152.01
    8 23 -5 o 82.03 80.69
    8 23 -4 o 104.61 87.81
    8 23 -3 o 129.05 108.67
    8 23 -2 o 300.64 265.38
    8 23 -1 o 71.05 64.10
    9 0 -10 o 920.24 997.45
    9 0 -8 o 825.18 879.13
    9 0 -6 o 392.46 389.13
    9 0 -4 o 149.36 190.35
    9 0 -2 o 2701.64 2644.78
    9 0 0 o 845.78 819.50
    9 0 2 o 252.09 279.54
    9 0 4 o 1770.46 1716.59
    9 1 -11 o 202.02 216.22
    9 1 -10 o 27.01 16.48
    9 1 -9 o 34.37 38.67
    9 1 -8 o 20.65 14.58
    9 1 -7 o 1854.75 1911.82
    9 1 -6 o 23.52 21.04
    9 1 -5 o 1870.86 1963.60
    9 1 -4 o 46.39 39.49
    9 1 -3 o 132.59 143.10
    9 1 -2 o 42.32 37.35
    9 1 -1 o 2784.78 2711.91
    9 1 0 o 296.08 273.08
    9 1 1 o 66.31 52.64
    9 1 2 o 96.89 90.94
    9 1 3 o 367.71 391.71
    9 1 4 < 18.13 1.46
    9 1 5 o 109.16 132.36
    9 2 -11 o 278.19 278.43
    9 2 -10 o 298.15 303.67
    9 2 -9 o 276.08 297.51
    9 2 -8 o 847.79 867.63
    9 2 -7 o 17.23 11.75
    9 2 -6 o 1350.87 1364.93
    9 2 -5 o 422.07 431.42
    9 2 -4 o 24.82 24.28
    9 2 -3 o 205.03 225.73
    9 2 -2 o 1613.93 1605.05
    9 2 -1 o 107.95 91.93
    9 2 0 o 592.87 574.54
    9 2 1 o 129.66 125.62
    9 2 2 o 231.62 238.76
    9 2 3 o 269.71 247.16
    9 2 4 o 108.76 123.90
    9 2 5 < -1.44 2.81
    9 3 -11 o 321.64 315.92
    9 3 -10 o 406.96 435.29
    9 3 -9 o 29.18 37.14
    9 3 -8 o 914.55 982.41
    9 3 -7 o 1206.05 1278.64
    9 3 -6 o 112.55 119.65
    9 3 -5 o 158.60 144.96
    9 3 -4 o 1337.77 1336.68
    9 3 -3 o 101.99 100.50
    9 3 -2 o 65.26 52.59
    9 3 -1 o 1311.57 1317.11
    9 3 0 o 184.77 188.47
    9 3 1 o 35.51 32.65
    9 3 2 o 361.63 361.96
    9 3 3 o 585.49 606.95
    9 3 4 < 7.86 13.96
    9 3 5 o 111.51 110.71
    9 4 -11 o 35.78 32.38
    9 4 -10 o 25.80 15.69
    9 4 -9 o 520.95 558.33
    9 4 -8 o 285.12 285.55
    9 4 -7 o 106.54 118.43
    9 4 -6 o 792.43 786.14
    9 4 -5 o 502.36 485.10
    9 4 -4 o 37.03 22.30
    9 4 -3 o 588.52 582.20
    9 4 -2 o 173.49 175.65
    9 4 -1 < 16.28 1.17
    9 4 0 o 404.05 345.29
    9 4 1 o 361.88 364.93
    9 4 2 o 122.65 138.32
    9 4 3 < 7.41 8.85
    9 4 4 < 11.79 11.58
    9 4 5 < 12.04 2.04
    9 5 -11 o 140.51 139.19
    9 5 -10 o 1129.79 1195.26
    9 5 -9 < 11.06 7.67
    9 5 -8 o 656.74 714.31
    9 5 -7 o 704.86 752.27
    9 5 -6 o 353.50 379.60
    9 5 -5 < 14.61 16.45
    9 5 -4 o 1289.75 1324.81
    9 5 -3 o 161.46 158.60
    9 5 -2 o 124.74 138.12
    9 5 -1 o 918.39 882.84
    9 5 0 o 316.45 312.82
    9 5 1 < 15.79 1.95
    9 5 2 o 920.64 883.88
    9 5 3 o 75.89 96.98
    9 5 4 o 158.42 143.70
    9 5 5 o 121.92 118.47
    9 6 -11 o 147.73 159.20
    9 6 -10 < 6.23 0.21
    9 6 -9 o 943.35 1016.10
    9 6 -8 o 172.50 156.26
    9 6 -7 o 111.88 121.10
    9 6 -6 o 24.03 31.53
    9 6 -5 o 1655.77 1691.94
    9 6 -4 o 340.06 346.50
    9 6 -3 o 1236.81 1184.64
    9 6 -2 o 30.39 24.17
    9 6 -1 < 14.79 2.25
    9 6 0 o 24.04 10.05
    9 6 1 o 456.94 400.34
    9 6 2 o 129.75 116.78
    9 6 3 o 252.41 241.62
    9 6 4 o 40.21 31.01
    9 6 5 o 142.37 168.12
    9 7 -11 o 31.84 31.89
    9 7 -10 o 913.29 995.24
    9 7 -9 o 33.07 24.55
    9 7 -8 o 454.20 457.45
    9 7 -7 o 382.26 385.43
    9 7 -6 < 16.99 17.65
    9 7 -5 o 195.87 177.89
    9 7 -4 o 1129.60 1161.92
    9 7 -3 o 50.87 37.03
    9 7 -2 o 90.72 84.82
    9 7 -1 o 36.66 29.85
    9 7 0 o 1435.37 1447.66
    9 7 1 < 10.52 3.30
    9 7 2 o 1052.40 1044.12
    9 7 3 < 1.76 0.02
    9 7 4 o 70.86 72.39
    9 7 5 o 41.24 20.51
    9 8 -11 o 448.37 466.61
    9 8 -10 < 6.60 5.37
    9 8 -9 o 1617.75 1729.69
    9 8 -8 o 130.27 118.35
    9 8 -7 < 3.52 3.07
    9 8 -6 o 826.16 887.97
    9 8 -5 o 2217.36 2262.42
    9 8 -4 o 96.17 91.79
    9 8 -3 o 2701.87 2754.58
    9 8 -2 o 223.81 232.51
    9 8 -1 o 117.55 100.48
    9 8 0 o 300.23 249.22
    9 8 1 o 273.60 287.40
    9 8 2 o 110.36 97.95
    9 8 3 o 300.94 316.43
    9 8 4 o 223.94 230.04
    9 8 5 o 544.26 577.52
    9 9 -11 o 176.11 208.23
    9 9 -10 o 366.80 367.55
    9 9 -9 o 120.96 110.48
    9 9 -8 o 601.11 623.07
    9 9 -7 o 326.06 346.91
    9 9 -6 o 39.85 42.74
    9 9 -5 o 900.56 927.11
    9 9 -4 o 1487.96 1469.47
    9 9 -3 o 116.00 112.08
    9 9 -2 o 65.92 51.02
    9 9 -1 o 445.73 446.41
    9 9 0 o 218.35 190.59
    9 9 1 o 81.52 79.81
    9 9 2 o 472.87 466.03
    9 9 3 < 6.67 1.72
    9 9 4 o 44.27 40.79
    9 9 5 < -11.10 2.36
    9 10 -10 o 220.97 229.94
    9 10 -9 o 277.21 278.42
    9 10 -8 o 22.73 18.14
    9 10 -7 o 45.49 43.06
    9 10 -6 o 380.03 417.91
    9 10 -5 o 390.53 350.08
    9 10 -4 o 234.37 230.28
    9 10 -3 o 630.85 647.03
    9 10 -2 o 263.57 254.71
    9 10 -1 o 155.86 149.62
    9 10 0 o 392.53 407.10
    9 10 1 o 466.26 478.80
    9 10 2 o 209.87 206.85
    9 10 3 o 124.75 132.15
    9 10 4 o 382.81 376.73
    9 11 -10 o 108.44 101.77
    9 11 -9 o 40.11 33.98
    9 11 -8 < 10.45 8.95
    9 11 -7 o 769.60 787.85
    9 11 -6 o 265.77 277.67
    9 11 -5 o 751.61 778.05
    9 11 -4 o 442.63 417.94
    9 11 -3 o 646.74 630.87
    9 11 -2 < 9.83 5.12
    9 11 -1 o 274.09 263.26
    9 11 0 o 148.68 138.19
    9 11 1 o 98.40 82.55
    9 11 2 o 220.88 217.85
    9 11 3 o 220.13 200.87
    9 11 4 < -0.84 7.83
    9 12 -10 o 504.81 565.53
    9 12 -9 < 14.27 3.51
    9 12 -8 < 7.94 10.50
    9 12 -7 o 182.57 184.89
    9 12 -6 o 440.89 485.25
    9 12 -5 o 553.19 527.11
    9 12 -4 o 70.54 67.95
    9 12 -3 o 88.07 76.94
    9 12 -2 o 420.45 408.89
    9 12 -1 < 11.50 1.74
    9 12 0 o 638.11 621.06
    9 12 1 o 405.20 386.77
    9 12 2 o 53.24 55.63
    9 12 3 o 74.12 60.45
    9 12 4 o 164.54 162.54
    9 13 -10 o 59.91 50.13
    9 13 -9 o 532.99 564.25
    9 13 -8 o 33.38 15.48
    9 13 -7 o 1108.75 1144.94
    9 13 -6 o 44.84 46.05
    9 13 -5 o 146.82 145.71
    9 13 -4 o 250.76 237.23
    9 13 -3 o 149.67 142.25
    9 13 -2 < 16.72 2.05
    9 13 -1 o 655.59 662.94
    9 13 0 o 327.24 368.39
    9 13 1 < 17.56 7.45
    9 13 2 o 57.73 62.81
    9 13 3 o 385.87 367.03
    9 13 4 < -22.99 0.19
    9 14 -9 o 86.52 87.26
    9 14 -8 o 80.97 71.72
    9 14 -7 o 133.39 123.35
    9 14 -6 o 1880.00 1959.97
    9 14 -5 o 92.18 86.43
    9 14 -4 o 46.28 42.76
    9 14 -3 o 33.78 28.96
    9 14 -2 o 1557.97 1532.66
    9 14 -1 < 19.88 10.04
    9 14 0 o 235.97 238.53
    9 14 1 o 77.78 72.80
    9 14 2 < 20.29 23.18
    9 14 3 o 44.79 47.28
    9 15 -9 o 129.84 114.14
    9 15 -8 o 196.70 202.64
    9 15 -7 o 966.83 965.14
    9 15 -6 o 40.54 27.84
    9 15 -5 o 361.24 380.30
    9 15 -4 < 15.33 10.58
    9 15 -3 o 87.98 73.82
    9 15 -2 o 254.15 243.25
    9 15 -1 o 414.18 404.04
    9 15 0 < 8.21 0.02
    9 15 1 o 54.01 61.10
    9 15 2 < -0.91 8.02
    9 15 3 < 20.31 20.88
    9 16 -8 o 867.32 890.58
    9 16 -7 o 392.11 393.89
    9 16 -6 o 83.13 77.00
    9 16 -5 o 267.74 281.67
    9 16 -4 < -2.98 0.44
    9 16 -3 o 254.29 263.58
    9 16 -2 o 650.86 607.43
    9 16 -1 o 34.81 38.41
    9 16 0 o 48.18 40.50
    9 16 1 o 638.07 625.91
    9 16 2 o 43.79 53.74
    9 16 3 o 105.05 93.93
    9 17 -8 o 487.70 505.90
    9 17 -7 o 164.84 139.83
    9 17 -6 < 15.64 10.82
    9 17 -5 < 9.97 6.67
    9 17 -4 o 126.53 123.54
    9 17 -3 o 916.98 877.74
    9 17 -2 o 200.57 222.85
    9 17 -1 < 16.25 13.72
    9 17 0 o 47.27 28.78
    9 17 1 o 50.94 57.07
    9 17 2 o 152.48 159.07
    9 18 -7 < 14.09 3.83
    9 18 -6 o 68.92 66.72
    9 18 -5 o 61.52 56.51
    9 18 -4 < 17.02 12.29
    9 18 -3 o 272.11 258.66
    9 18 -2 o 99.06 91.73
    9 18 -1 o 65.23 75.75
    9 18 0 o 133.54 147.19
    9 18 1 o 162.01 157.74
    9 18 2 < 51.12 50.93
    9 19 -7 o 368.60 348.90
    9 19 -6 < 13.00 5.17
    9 19 -5 < -1.75 0.46
    9 19 -4 o 227.54 224.51
    9 19 -3 o 78.22 69.12
    9 19 -2 o 37.99 31.98
    9 19 -1 o 29.76 21.32
    9 19 0 o 502.45 462.77
    9 19 1 o 41.78 31.76
    9 20 -6 o 147.50 138.92
    9 20 -5 o 366.12 349.64
    9 20 -4 o 534.81 571.46
    9 20 -3 o 768.65 811.22
    9 20 -2 o 163.83 155.80
    9 20 -1 o 74.07 60.16
    9 20 0 < 23.20 13.68
    9 21 -5 o 76.30 74.80
    9 21 -4 o 217.80 197.18
    9 21 -3 o 134.74 133.61
    9 21 -2 o 171.35 156.55
    9 21 -1 < 22.74 6.79
    10 0 -10 o 496.67 502.17
    10 0 -8 o 188.83 206.93
    10 0 -6 o 1120.58 1145.95
    10 0 -4 o 988.38 958.38
    10 0 -2 o 154.12 151.31
    10 0 0 o 814.62 813.18
    10 0 2 < 19.85 7.41
    10 0 4 < 10.65 11.57
    10 1 -10 < 16.23 4.58
    10 1 -9 o 663.13 690.60
    10 1 -8 < -1.84 2.26
    10 1 -7 o 453.45 473.95
    10 1 -6 o 192.26 173.83
    10 1 -5 o 1189.47 1196.32
    10 1 -4 o 44.36 31.73
    10 1 -3 o 39.37 24.72
    10 1 -2 o 57.87 46.46
    10 1 -1 o 567.10 600.62
    10 1 0 o 64.54 46.79
    10 1 1 o 1364.87 1302.19
    10 1 2 o 193.75 184.69
    10 1 3 o 75.74 79.73
    10 1 4 o 45.34 47.24
    10 2 -10 o 136.82 149.98
    10 2 -9 o 455.96 475.28
    10 2 -8 o 97.27 98.52
    10 2 -7 o 479.89 502.59
    10 2 -6 o 837.94 861.95
    10 2 -5 o 28.43 21.54
    10 2 -4 o 797.43 806.29
    10 2 -3 o 834.22 831.58
    10 2 -2 o 253.83 235.14
    10 2 -1 o 102.45 89.03
    10 2 0 o 903.60 864.96
    10 2 1 o 47.73 19.58
    10 2 2 o 496.00 445.17
    10 2 3 < 9.28 3.45
    10 2 4 o 99.86 111.80
    10 3 -10 < 10.99 8.42
    10 3 -9 o 566.25 589.80
    10 3 -8 o 177.12 178.22
    10 3 -7 o 156.60 163.21
    10 3 -6 o 604.64 624.87
    10 3 -5 o 400.58 396.64
    10 3 -4 o 148.09 135.00
    10 3 -3 o 78.73 57.85
    10 3 -2 o 490.73 452.71
    10 3 -1 o 834.10 756.92
    10 3 0 o 37.88 21.61
    10 3 1 o 422.49 407.24
    10 3 2 o 150.19 131.19
    10 3 3 o 45.16 25.56
    10 3 4 o 186.35 180.77
    10 4 -10 o 434.33 451.74
    10 4 -9 o 68.66 64.77
    10 4 -8 < 17.20 4.55
    10 4 -7 o 430.47 445.46
    10 4 -6 o 609.34 605.59
    10 4 -5 < 9.13 1.80
    10 4 -4 o 691.92 690.67
    10 4 -3 o 916.26 902.32
    10 4 -2 o 28.68 2.02
    10 4 -1 o 239.09 198.27
    10 4 0 o 416.86 406.59
    10 4 1 o 195.83 211.94
    10 4 2 o 245.95 241.95
    10 4 3 o 782.46 776.70
    10 4 4 o 304.01 288.48
    10 5 -10 < 2.52 10.97
    10 5 -9 o 90.68 81.35
    10 5 -8 o 1968.13 2061.01
    10 5 -7 o 154.21 151.86
    10 5 -6 o 728.37 780.38
    10 5 -5 o 610.01 590.08
    10 5 -4 o 320.65 313.93
    10 5 -3 o 98.08 85.66
    10 5 -2 o 1643.72 1646.29
    10 5 -1 o 43.27 24.52
    10 5 0 o 113.10 100.04
    10 5 1 < 15.30 7.11
    10 5 2 o 36.93 30.06
    10 5 3 o 90.63 76.14
    10 5 4 o 185.38 173.95
    10 6 -10 o 93.35 92.30
    10 6 -9 o 416.62 447.51
    10 6 -8 o 27.58 8.67
    10 6 -7 o 1149.26 1192.35
    10 6 -6 o 82.54 64.07
    10 6 -5 o 72.73 58.76
    10 6 -4 < 6.30 0.38
    10 6 -3 o 1539.40 1534.60
    10 6 -2 o 104.83 87.71
    10 6 -1 o 289.14 270.46
    10 6 0 o 66.67 58.81
    10 6 1 o 477.33 463.26
    10 6 2 < 22.03 12.02
    10 6 3 o 464.02 430.36
    10 6 4 < 0.41 11.44
    10 7 -10 o 56.79 56.80
    10 7 -9 o 49.22 43.85
    10 7 -8 o 1280.41 1288.91
    10 7 -7 o 42.57 30.78
    10 7 -6 o 191.55 180.71
    10 7 -5 < 11.11 11.17
    10 7 -4 o 522.02 495.21
    10 7 -3 o 170.93 159.72
    10 7 -2 o 767.86 749.70
    10 7 -1 < 18.75 5.49
    10 7 0 < 11.56 1.76
    10 7 1 o 55.45 36.57
    10 7 2 o 409.15 384.27
    10 7 3 < 23.24 12.83
    10 7 4 < 57.14 7.14
    10 8 -10 o 377.23 377.58
    10 8 -9 o 152.22 147.23
    10 8 -8 < 6.55 2.59
    10 8 -7 o 831.28 865.32
    10 8 -6 o 82.25 85.74
    10 8 -5 < 10.37 2.09
    10 8 -4 o 179.58 182.02
    10 8 -3 o 633.42 589.48
    10 8 -2 < 19.99 0.92
    10 8 -1 o 507.21 475.66
    10 8 0 < 10.79 1.09
    10 8 1 < 25.49 3.79
    10 8 2 o 68.29 41.43
    10 8 3 o 123.12 119.55
    10 9 -10 o 459.39 488.62
    10 9 -9 o 38.84 28.95
    10 9 -8 o 534.92 560.60
    10 9 -7 o 41.47 32.09
    10 9 -6 o 218.01 200.00
    10 9 -5 o 356.05 356.98
    10 9 -4 o 316.97 313.92
    10 9 -3 o 106.70 110.85
    10 9 -2 o 1487.06 1451.44
    10 9 -1 < 15.30 1.47
    10 9 0 < 13.10 1.61
    10 9 1 o 336.27 295.11
    10 9 2 o 670.21 664.63
    10 9 3 < 17.28 12.72
    10 10 -9 o 120.21 114.61
    10 10 -8 < 11.97 8.74
    10 10 -7 o 344.29 316.06
    10 10 -6 o 60.64 56.42
    10 10 -5 < 21.57 9.91
    10 10 -4 o 229.58 241.66
    10 10 -3 o 357.11 331.52
    10 10 -2 o 49.35 26.86
    10 10 -1 o 271.99 253.05
    10 10 0 o 211.43 182.36
    10 10 1 o 39.14 15.44
    10 10 2 o 130.41 113.26
    10 10 3 o 242.25 257.16
    10 11 -9 o 359.37 367.65
    10 11 -8 o 636.98 656.65
    10 11 -7 o 296.91 292.90
    10 11 -6 o 260.40 240.39
    10 11 -5 o 549.23 570.75
    10 11 -4 o 185.83 169.05
    10 11 -3 o 551.49 552.89
    10 11 -2 o 219.03 208.91
    10 11 -1 o 68.07 66.84
    10 11 0 o 32.51 16.53
    10 11 1 o 549.25 540.64
    10 11 2 < 4.12 4.91
    10 11 3 o 87.80 104.77
    10 12 -9 o 431.80 428.00
    10 12 -8 < 12.04 3.35
    10 12 -7 o 200.85 230.92
    10 12 -6 o 1513.05 1574.32
    10 12 -5 < 21.17 20.03
    10 12 -4 o 1407.35 1410.73
    10 12 -3 o 497.33 458.91
    10 12 -2 o 136.28 121.39
    10 12 -1 o 57.08 39.68
    10 12 0 o 375.30 370.85
    10 12 1 o 44.70 35.65
    10 12 2 < 7.00 7.95
    10 13 -8 < 8.74 1.92
    10 13 -7 < 15.82 2.55
    10 13 -6 o 107.71 100.42
    10 13 -5 o 153.23 147.60
    10 13 -4 o 166.14 124.25
    10 13 -3 o 131.60 123.64
    10 13 -2 o 57.69 43.37
    10 13 -1 o 280.79 259.66
    10 13 0 < 7.91 2.68
    10 13 1 o 333.96 320.80
    10 13 2 < 1.55 3.36
    10 14 -8 < 15.98 3.30
    10 14 -7 o 87.55 90.29
    10 14 -6 o 544.60 522.36
    10 14 -5 < 18.15 13.94
    10 14 -4 o 795.06 778.99
    10 14 -3 < 22.79 13.16
    10 14 -2 o 61.00 50.20
    10 14 -1 o 143.73 116.14
    10 14 0 o 136.52 121.31
    10 14 1 < 19.59 3.53
    10 15 -8 o 148.90 135.46
    10 15 -7 o 281.10 280.60
    10 15 -6 o 94.23 81.99
    10 15 -5 o 509.32 491.33
    10 15 -4 < 20.71 10.95
    10 15 -3 < 17.47 14.76
    10 15 -2 o 38.75 31.82
    10 15 -1 o 936.89 839.63
    10 15 0 < 19.22 3.09
    10 15 1 o 415.85 419.60
    10 16 -7 o 44.53 15.49
    10 16 -6 o 720.79 717.99
    10 16 -5 o 151.84 161.63
    10 16 -4 o 139.53 135.86
    10 16 -3 o 30.37 16.72
    10 16 -2 < 17.79 9.40
    10 16 -1 o 340.92 280.15
    10 16 0 o 134.21 134.21
    10 17 -6 o 307.16 301.18
    10 17 -5 o 690.80 671.75
    10 17 -4 o 76.70 68.33
    10 17 -3 o 59.09 46.89
    10 17 -2 o 254.66 248.24
    10 17 -1 o 208.43 189.76
    10 17 0 o 104.28 123.09
    10 18 -5 < 11.20 1.20
    10 18 -4 o 69.46 50.81
    10 18 -3 o 95.56 78.92
    10 18 -2 o 146.27 117.85
    10 18 -1 < 29.43 17.91
    10 19 -3 o 138.34 115.59
    11 0 -8 o 891.18 922.32
    11 0 -6 o 51.98 52.96
    11 0 -4 o 1163.47 1110.85
    11 0 -2 o 209.53 160.25
    11 0 0 o 675.89 652.82
    11 0 2 o 642.17 670.46
    11 1 -9 o 573.61 575.73
    11 1 -8 o 45.23 39.35
    11 1 -7 o 401.37 425.21
    11 1 -6 o 44.67 28.76
    11 1 -5 o 277.65 262.21
    11 1 -4 o 246.46 225.60
    11 1 -3 o 390.50 377.06
    11 1 -2 o 171.47 137.38
    11 1 -1 o 744.30 714.80
    11 1 0 o 86.18 60.65
    11 1 1 o 38.74 37.68
    11 1 2 o 231.34 197.78
    11 2 -9 o 142.77 143.15
    11 2 -8 o 965.81 973.21
    11 2 -7 o 398.38 394.33
    11 2 -6 o 33.21 30.78
    11 2 -5 o 146.35 142.92
    11 2 -4 o 1277.75 1263.08
    11 2 -3 o 188.10 167.43
    11 2 -2 o 90.69 63.87
    11 2 -1 o 249.77 220.24
    11 2 0 o 69.79 63.88
    11 2 1 < 12.72 1.71
    11 2 2 o 449.37 444.15
    11 3 -9 o 414.55 434.86
    11 3 -8 o 74.12 65.10
    11 3 -7 o 312.26 298.18
    11 3 -6 o 225.38 220.43
    11 3 -5 o 512.92 504.48
    11 3 -4 o 70.87 42.02
    11 3 -3 o 358.52 298.10
    11 3 -2 o 914.73 888.88
    11 3 -1 < 22.10 1.95
    11 3 0 o 172.70 174.03
    11 3 1 o 414.12 406.30
    11 3 2 < 25.95 2.27
    11 4 -9 o 64.23 62.02
    11 4 -8 o 311.99 298.07
    11 4 -7 o 228.79 219.74
    11 4 -6 o 81.43 60.13
    11 4 -5 o 1327.87 1310.01
    11 4 -4 o 310.50 303.88
    11 4 -3 o 81.74 56.72
    11 4 -2 o 90.76 69.97
    11 4 -1 o 288.79 271.12
    11 4 0 o 35.09 14.92
    11 4 1 o 65.68 39.77
    11 4 2 o 395.24 363.36
    11 5 -9 < 17.14 19.14
    11 5 -8 o 90.01 75.11
    11 5 -7 o 53.13 44.50
    11 5 -6 o 1178.06 1161.98
    11 5 -5 o 36.00 18.13
    11 5 -4 o 63.70 44.19
    11 5 -3 o 476.29 412.93
    11 5 -2 o 526.98 509.01
    11 5 -1 < 24.96 3.85
    11 5 0 o 654.03 614.65
    11 5 1 o 61.77 41.93
    11 5 2 o 170.99 161.22
    11 6 -9 < 7.28 1.80
    11 6 -8 o 172.37 153.85
    11 6 -7 o 227.58 215.33
    11 6 -6 o 52.43 34.80
    11 6 -5 o 799.48 780.57
    11 6 -4 o 38.47 30.01
    11 6 -3 o 128.34 111.98
    11 6 -2 o 85.27 61.72
    11 6 -1 o 1135.50 1076.08
    11 6 0 o 173.04 145.93
    11 6 1 o 326.93 293.98
    11 6 2 < 15.74 7.48
    11 7 -9 < 36.35 14.17
    11 7 -8 < 14.83 7.55
    11 7 -7 o 63.79 53.44
    11 7 -6 o 584.92 600.22
    11 7 -5 o 51.25 28.58
    11 7 -4 o 561.29 556.86
    11 7 -3 o 169.94 139.50
    11 7 -2 o 66.44 56.16
    11 7 -1 < 14.79 0.65
    11 7 0 o 518.57 495.05
    11 7 1 o 39.31 24.27
    11 7 2 o 42.05 46.03
    11 8 -9 < 20.84 6.03
    11 8 -8 < 25.25 16.33
    11 8 -7 o 1407.98 1418.60
    11 8 -6 < 21.38 10.22
    11 8 -5 o 842.65 796.81
    11 8 -4 o 112.54 88.58
    11 8 -3 o 114.23 101.38
    11 8 -2 o 38.80 25.87
    11 8 -1 o 592.98 544.31
    11 8 0 o 110.98 93.96
    11 8 1 < 15.21 3.70
    11 9 -8 o 182.33 171.56
    11 9 -7 o 109.76 85.90
    11 9 -6 o 229.44 217.84
    11 9 -5 o 42.59 16.03
    11 9 -4 < 20.22 3.57
    11 9 -3 o 359.71 347.20
    11 9 -2 o 603.87 567.28
    11 9 -1 o 26.56 16.47
    11 9 0 o 446.21 430.82
    11 9 1 < 24.93 23.70
    11 10 -8 o 321.05 340.12
    11 10 -7 o 625.89 603.32
    11 10 -6 o 35.32 33.21
    11 10 -5 o 381.00 366.16
    11 10 -4 o 106.82 94.29
    11 10 -3 o 33.57 9.62
    11 10 -2 o 701.38 634.77
    11 10 -1 o 58.14 41.18
    11 10 0 o 73.54 56.75
    11 10 1 < -15.02 8.76
    11 11 -8 o 90.50 83.81
    11 11 -7 o 54.48 40.70
    11 11 -6 o 127.56 106.89
    11 11 -5 o 220.68 190.52
    11 11 -4 < 21.71 2.00
    11 11 -3 o 212.39 215.38
    11 11 -2 o 754.64 672.32
    11 11 -1 < 7.88 6.71
    11 11 0 o 248.26 233.98
    11 12 -7 o 294.73 266.23
    11 12 -6 o 150.36 149.24
    11 12 -5 o 36.90 16.28
    11 12 -4 o 316.26 267.99
    11 12 -3 o 47.82 27.17
    11 12 -2 o 442.60 390.97
    11 12 -1 o 92.93 92.15
    11 12 0 o 64.29 53.90
    11 13 -7 o 278.61 257.26
    11 13 -6 < 20.96 1.57
    11 13 -5 o 312.82 287.93
    11 13 -4 < 27.87 13.24
    11 13 -3 o 1219.27 1222.27
    11 13 -2 < 17.63 7.74
    11 13 -1 o 73.82 64.07
    11 14 -6 o 38.44 37.57
    11 14 -5 < 23.99 9.47
    11 14 -4 o 198.44 169.80
    11 14 -3 o 94.66 66.14
    11 14 -2 o 33.92 18.31
    11 14 -1 o 103.50 93.85
    11 15 -5 o 184.83 188.03
    11 15 -4 o 240.49 232.13
    11 15 -3 o 677.02 639.08
    11 15 -2 < 25.40 2.45
    12 0 -8 o 191.42 133.33
    12 0 -6 o 1763.74 1756.31
    12 0 -4 o 49.62 15.48
    12 0 -2 o 378.62 342.49
    12 0 0 o 163.58 145.03
    12 1 -8 < 49.88 14.40
    12 1 -7 o 982.54 971.25
    12 1 -6 o 188.85 168.58
    12 1 -5 < 25.52 3.58
    12 1 -4 o 362.08 323.59
    12 1 -3 o 1029.30 1018.15
    12 1 -2 o 50.72 27.31
    12 1 -1 o 128.40 104.95
    12 1 0 < 20.70 8.28
    12 2 -8 o 485.79 449.01
    12 2 -7 o 47.83 23.30
    12 2 -6 o 447.42 430.46
    12 2 -5 o 47.92 15.51
    12 2 -4 o 146.53 121.79
    12 2 -3 o 65.31 35.94
    12 2 -2 o 422.35 357.94
    12 2 -1 < 14.34 1.29
    12 2 0 o 106.36 87.15
    12 3 -7 o 374.17 348.27
    12 3 -6 o 39.71 22.35
    12 3 -5 o 298.45 281.25
    12 3 -4 o 750.98 693.34
    12 3 -3 o 275.02 260.57
    12 3 -2 o 291.52 272.66
    12 3 -1 o 475.57 431.23
    12 3 0 o 64.15 59.99
    12 4 -7 o 97.54 70.36
    12 4 -6 o 104.35 78.04
    12 4 -5 o 370.14 316.47
    12 4 -4 o 134.20 107.48
    12 4 -3 o 299.31 273.08
    12 4 -2 o 54.54 28.79
    12 4 -1 o 121.23 96.50
    12 4 0 < 7.08 3.68
    12 5 -7 o 382.81 339.13
    12 5 -6 o 36.17 8.09
    12 5 -5 o 36.40 17.16
    12 5 -4 o 94.20 75.81
    12 5 -3 o 383.68 333.77
    12 5 -2 o 173.01 155.88
    12 5 -1 o 336.09 324.05
    12 6 -7 < 27.71 1.77
    12 6 -6 o 90.57 59.52
    12 6 -5 o 667.93 652.78
    12 6 -4 < 25.64 1.07
    12 6 -3 o 679.07 631.11
    12 6 -2 o 40.63 29.88
    12 6 -1 o 83.36 74.62
    12 7 -7 < 20.78 2.42
    12 7 -6 o 415.24 386.00
    12 7 -5 o 33.25 3.21
    12 7 -4 o 615.59 586.22
    12 7 -3 o 31.58 10.74
    12 7 -2 < 24.30 6.92
    12 7 -1 < 1.28 4.57
    12 8 -6 o 246.26 237.33
    12 8 -5 o 255.29 218.73
    12 8 -4 o 121.61 95.65
    12 8 -3 o 293.91 263.34
    12 8 -2 o 41.88 16.61
    12 9 -6 o 199.80 164.24
    12 9 -5 < 26.99 6.92
    12 9 -4 o 1268.85 1196.68
    12 9 -3 o 259.29 205.20
    12 9 -2 < 15.49 2.54
    12 10 -5 o 76.92 71.29
    12 10 -4 o 38.11 5.98
    12 10 -3 < 12.35 7.10
_refine_special_details     ?
_reflns_number_total     5056
_reflns_number_gt     4340
_reflns_threshold_expression     I>3\s(I)
_refine_ls_structure_factor_coef     F
_refine_ls_matrix_type     ?
_refine_ls_R_factor_all     0.0395
_refine_ls_R_factor_gt     0.0311
_refine_ls_wR_factor_gt     0.0454
_refine_ls_wR_factor_ref     0.0473
_refine_ls_goodness_of_fit_ref     1.69
_refine_ls_restrained_S_all     ?
_refine_ls_number_reflns     5056
_refine_ls_number_parameters     181
_refine_ls_number_restraints     0
_refine_ls_number_constraints     48
_refine_ls_hydrogen_treatment     constr
_refine_ls_weighting_scheme     sigma
_refine_ls_weighting_details     'w=1/(\s^2^(F)+0.0004F^2^)'
_atom_sites_solution_hydrogens     geom
_atom_sites_solution_primary     iterative
_refine_ls_shift/su_max     0.0256
_refine_ls_shift/su_mean     0.0011
_refine_diff_density_max     0.47
_refine_diff_density_min     -0.51
_refine_ls_extinction_method     'none'
_refine_ls_extinction_coef     ?
_refine_ls_abs_structure_details     ?
_refine_ls_abs_structure_Flack     ?
_refine_ls_abs_structure_Rogers     ?
loop_
    _atom_type_symbol
    _atom_type_scat_dispersion_real
    _atom_type_scat_dispersion_imag
    _atom_type_scat_source
    C 0.0033 0.0016 'International Tables Vol C tables 4.2.6.8 and 6.1.1.1'
    H 0.0000 0.0000 'International Tables Vol C tables 4.2.6.8 and 6.1.1.1'
    Br -0.2901 2.4595 'International Tables Vol C tables 4.2.6.8 and 6.1.1.1'
    N 0.0061 0.0033 'International Tables Vol C tables 4.2.6.8 and 6.1.1.1'
_computing_data_collection     'APEX2 (Bruker, 2013)'
_computing_cell_refinement     'SAINT-Plus (Bruker, 2013)'
_computing_data_reduction     'SAINT-Plus (Bruker, 2013)'
_computing_structure_solution     'SUPERFLIP (Palatinus & Chapuis, 2007)'
_computing_structure_refinement
                                 'JANA2006 (Pet\<r\'i\<cek <i>et al.</i>, 2006)'
_computing_molecular_graphics     'ATOMS (Dowty, 2006)'
_computing_publication_material     'publCIF (Westrip, 2010)'
loop_
    _atom_site_type_symbol
    _atom_site_label
    _atom_site_fract_x
    _atom_site_fract_y
    _atom_site_fract_z
    _atom_site_U_iso_or_equiv
    _atom_site_adp_type
    _atom_site_calc_flag
    _atom_site_refinement_flags
    _atom_site_occupancy
    _atom_site_disorder_assembly
    _atom_site_disorder_group
    Br Br1 0.84651(2) -0.036314(8) -0.405902(18) 0.02427(6) Uani d . 1 . .
    N N1 0.51185(14) 0.12342(5) 0.00001(13) 0.0116(3) Uani d . 1 . .
    C C1 0.58687(16) 0.08548(6) -0.09658(15) 0.0111(3) Uani d . 1 . .
    C C2 0.69269(18) 0.03277(6) -0.02622(17) 0.0133(4) Uani d . 1 . .
    C C3 0.77018(17) -0.00373(6) -0.11813(17) 0.0139(4) Uani d . 1 . .
    C C4 0.73532(17) 0.01171(7) -0.28261(16) 0.0139(4) Uani d . 1 . .
    C C5 0.62817(17) 0.06309(7) -0.35594(16) 0.0148(4) Uani d . 1 . .
    C C6 0.55565(17) 0.10094(7) -0.26077(15) 0.0135(3) Uani d . 1 . .
    C C7 0.34167(16) 0.13791(6) -0.03947(16) 0.0118(3) Uani d . 1 . .
    C C8 0.21016(17) 0.12051(7) -0.17824(16) 0.0147(4) Uani d . 1 . .
    C C9 0.04953(18) 0.13772(7) -0.18154(18) 0.0174(4) Uani d . 1 . .
    C C10 0.01993(18) 0.17175(7) -0.05191(19) 0.0190(4) Uani d . 1 . .
    C C11 0.15091(18) 0.18942(7) 0.08536(18) 0.0172(4) Uani d . 1 . .
    C C12 0.31464(17) 0.17212(6) 0.09265(16) 0.0127(4) Uani d . 1 . .
    C C13 0.47576(17) 0.17913(6) 0.21673(16) 0.0122(3) Uani d . 1 . .
    C C14 0.52962(19) 0.20908(6) 0.37103(17) 0.0164(4) Uani d . 1 . .
    C C15 0.6979(2) 0.20772(7) 0.46009(17) 0.0186(4) Uani d . 1 . .
    C C16 0.81376(18) 0.17722(7) 0.39656(17) 0.0168(4) Uani d . 1 . .
    C C17 0.76424(17) 0.14676(6) 0.24474(16) 0.0143(4) Uani d . 1 . .
    C C18 0.59415(16) 0.14789(6) 0.15611(15) 0.0116(3) Uani d . 1 . .
    H H1c2 0.712034 0.021682 0.086423 0.016 Uiso d . 1 . .
    H H1c3 0.846464 -0.038992 -0.069149 0.0167 Uiso d . 1 . .
    H H1c5 0.604265 0.072462 -0.470097 0.0178 Uiso d . 1 . .
    H H1c6 0.484129 0.13771 -0.308549 0.0162 Uiso d . 1 . .
    H H1c8 0.229898 0.097553 -0.267885 0.0176 Uiso d . 1 . .
    H H1c9 -0.043798 0.125999 -0.275106 0.0208 Uiso d . 1 . .
    H H1c10 -0.092883 0.182992 -0.058358 0.0228 Uiso d . 1 . .
    H H1c11 0.130161 0.212998 0.17367 0.0206 Uiso d . 1 . .
    H H1c14 0.450589 0.230279 0.414296 0.0197 Uiso d . 1 . .
    H H1c15 0.735971 0.227799 0.566404 0.0223 Uiso d . 1 . .
    H H1c16 0.930439 0.177463 0.459918 0.0202 Uiso d . 1 . .
    H H1c17 0.844122 0.125706 0.202336 0.0172 Uiso d . 1 . .
loop_
    _atom_site_aniso_label
    _atom_site_aniso_U_11
    _atom_site_aniso_U_22
    _atom_site_aniso_U_33
    _atom_site_aniso_U_12
    _atom_site_aniso_U_13
    _atom_site_aniso_U_23
    _atom_site_aniso_type_symbol
    Br1 0.02113(9) 0.03450(10) 0.02083(9) 0.00656(6) 0.01183(6) -0.00729(6) Br
    N1 0.0095(5) 0.0143(5) 0.0113(4) 0.0012(4) 0.0040(4) -0.0020(4) N
    C1 0.0106(5) 0.0134(5) 0.0109(5) -0.0005(4) 0.0055(4) -0.0013(4) C
    C2 0.0139(6) 0.0133(5) 0.0145(6) -0.0009(4) 0.0069(5) 0.0000(4) C
    C3 0.0127(6) 0.0132(5) 0.0174(6) 0.0004(4) 0.0071(5) -0.0009(4) C
    C4 0.0121(5) 0.0173(6) 0.0148(5) -0.0017(5) 0.0079(5) -0.0046(5) C
    C5 0.0147(6) 0.0199(6) 0.0116(5) -0.0005(5) 0.0066(5) -0.0015(5) C
    C6 0.0125(5) 0.0166(6) 0.0120(5) 0.0007(4) 0.0047(4) 0.0003(4) C
    C7 0.0105(5) 0.0114(5) 0.0147(5) 0.0016(4) 0.0059(4) 0.0011(4) C
    C8 0.0128(6) 0.0167(6) 0.0145(5) 0.0000(4) 0.0042(4) 0.0010(4) C
    C9 0.0126(6) 0.0192(6) 0.0192(6) 0.0008(5) 0.0034(5) 0.0048(5) C
    C10 0.0130(6) 0.0174(6) 0.0286(7) 0.0043(5) 0.0094(5) 0.0044(5) C
    C11 0.0167(6) 0.0140(6) 0.0249(7) 0.0037(5) 0.0123(5) 0.0008(5) C
    C12 0.0134(5) 0.0105(5) 0.0161(6) 0.0016(4) 0.0073(5) 0.0008(4) C
    C13 0.0157(6) 0.0091(5) 0.0135(5) 0.0001(4) 0.0071(4) -0.0005(4) C
    C14 0.0222(7) 0.0117(5) 0.0172(6) 0.0004(5) 0.0090(5) -0.0034(4) C
    C15 0.0260(7) 0.0148(6) 0.0140(6) -0.0028(5) 0.0051(5) -0.0039(5) C
    C16 0.0181(6) 0.0151(6) 0.0158(6) -0.0031(5) 0.0033(5) -0.0003(5) C
    C17 0.0139(6) 0.0147(5) 0.0144(5) 0.0000(4) 0.0046(5) -0.0003(4) C
    C18 0.0133(5) 0.0109(5) 0.0113(5) -0.0007(4) 0.0051(4) -0.0011(4) C
loop_
    _geom_bond_atom_site_label_1
    _geom_bond_atom_site_label_2
    _geom_bond_site_symmetry_1
    _geom_bond_site_symmetry_2
    _geom_bond_distance
    _geom_bond_publ_flag
    Br1 C4 . . 1.8909(15) ?
    N1 C1 . . 1.4182(19) ?
    N1 C7 . . 1.3932(17) ?
    N1 C18 . . 1.3947(15) ?
    C1 C2 . . 1.3937(17) ?
    C1 C6 . . 1.3925(18) ?
    C2 C3 . . 1.387(2) ?
    C2 H1c2 . . 0.96 ?
    C3 C4 . . 1.3910(19) ?
    C3 H1c3 . . 0.96 ?
    C4 C5 . . 1.3853(18) ?
    C5 C6 . . 1.395(2) ?
    C5 H1c5 . . 0.96 ?
    C6 H1c6 . . 0.96 ?
    C7 C8 . . 1.3928(16) ?
    C7 C12 . . 1.411(2) ?
    C8 C9 . . 1.387(2) ?
    C8 H1c8 . . 0.96 ?
    C9 C10 . . 1.400(2) ?
    C9 H1c9 . . 0.96 ?
    C10 C11 . . 1.3840(18) ?
    C10 H1c10 . . 0.96 ?
    C11 C12 . . 1.403(2) ?
    C11 H1c11 . . 0.96 ?
    C12 C13 . . 1.4430(17) ?
    C13 C14 . . 1.3999(18) ?
    C13 C18 . . 1.412(2) ?
    C14 C15 . . 1.380(2) ?
    C14 H1c14 . . 0.96 ?
    C15 C16 . . 1.403(2) ?
    C15 H1c15 . . 0.96 ?
    C16 C17 . . 1.3858(19) ?
    C16 H1c16 . . 0.96 ?
    C17 C18 . . 1.3922(18) ?
    C17 H1c17 . . 0.96 ?
loop_
    _geom_angle_atom_site_label_1
    _geom_angle_atom_site_label_2
    _geom_angle_atom_site_label_3
    _geom_angle_site_symmetry_1
    _geom_angle_site_symmetry_2
    _geom_angle_site_symmetry_3
    _geom_angle
    _geom_angle_publ_flag
    C1 N1 C7 . . . 125.70(10) ?
    C1 N1 C18 . . . 125.54(11) ?
    C7 N1 C18 . . . 108.58(12) ?
    N1 C1 C2 . . . 119.68(12) ?
    N1 C1 C6 . . . 120.22(11) ?
    C2 C1 C6 . . . 120.10(13) ?
    C1 C2 C3 . . . 120.32(13) ?
    C1 C2 H1c2 . . . 119.84 ?
    C3 C2 H1c2 . . . 119.84 ?
    C2 C3 C4 . . . 118.76(12) ?
    C2 C3 H1c3 . . . 120.62 ?
    C4 C3 H1c3 . . . 120.62 ?
    Br1 C4 C3 . . . 118.63(10) ?
    Br1 C4 C5 . . . 119.37(11) ?
    C3 C4 C5 . . . 121.92(14) ?
    C4 C5 C6 . . . 118.75(12) ?
    C4 C5 H1c5 . . . 120.62 ?
    C6 C5 H1c5 . . . 120.63 ?
    C1 C6 C5 . . . 120.10(12) ?
    C1 C6 H1c6 . . . 119.95 ?
    C5 C6 H1c6 . . . 119.95 ?
    N1 C7 C8 . . . 129.17(13) ?
    N1 C7 C12 . . . 108.74(10) ?
    C8 C7 C12 . . . 122.00(13) ?
    C7 C8 C9 . . . 117.23(13) ?
    C7 C8 H1c8 . . . 121.39 ?
    C9 C8 H1c8 . . . 121.39 ?
    C8 C9 C10 . . . 121.70(12) ?
    C8 C9 H1c9 . . . 119.15 ?
    C10 C9 H1c9 . . . 119.15 ?
    C9 C10 C11 . . . 120.97(14) ?
    C9 C10 H1c10 . . . 119.51 ?
    C11 C10 H1c10 . . . 119.51 ?
    C10 C11 C12 . . . 118.56(14) ?
    C10 C11 H1c11 . . . 120.72 ?
    C12 C11 H1c11 . . . 120.72 ?
    C7 C12 C11 . . . 119.54(11) ?
    C7 C12 C13 . . . 107.05(12) ?
    C11 C12 C13 . . . 133.35(13) ?
    C12 C13 C14 . . . 133.82(14) ?
    C12 C13 C18 . . . 106.75(11) ?
    C14 C13 C18 . . . 119.43(12) ?
    C13 C14 C15 . . . 119.10(15) ?
    C13 C14 H1c14 . . . 120.45 ?
    C15 C14 H1c14 . . . 120.45 ?
    C14 C15 C16 . . . 120.54(13) ?
    C14 C15 H1c15 . . . 119.73 ?
    C16 C15 H1c15 . . . 119.73 ?
    C15 C16 C17 . . . 121.73(12) ?
    C15 C16 H1c16 . . . 119.13 ?
    C17 C16 H1c16 . . . 119.13 ?
    C16 C17 C18 . . . 117.40(14) ?
    C16 C17 H1c17 . . . 121.3 ?
    C18 C17 H1c17 . . . 121.3 ?
    N1 C18 C13 . . . 108.87(11) ?
    N1 C18 C17 . . . 129.30(14) ?
    C13 C18 C17 . . . 121.78(12) ?
loop_
    _geom_torsion_atom_site_label_1
    _geom_torsion_atom_site_label_2
    _geom_torsion_atom_site_label_3
    _geom_torsion_atom_site_label_4
    _geom_torsion_site_symmetry_1
    _geom_torsion_site_symmetry_2
    _geom_torsion_site_symmetry_3
    _geom_torsion_site_symmetry_4
    _geom_torsion
    _geom_torsion_publ_flag
    ? ? ? ? ? ? ? ? ? ?
loop_
    _geom_hbond_atom_site_label_D
    _geom_hbond_atom_site_label_H
    _geom_hbond_atom_site_label_A
    _geom_hbond_site_symmetry_A
    _geom_hbond_distance_DH
    _geom_hbond_distance_HA
    _geom_hbond_distance_DA
    _geom_hbond_angle_DHA
    _geom_hbond_publ_flag
    C3 H1C3 Cg3 3_655 0.96 2.57 3.3237(14) 135 yes
    C5 H1C5 Cg4 1_554 0.96 2.96 3.7527(15) 141 yes
    C14 H1C14 Cg1 4_555 0.96 2.79 3.5367(14) 135 yes
