# Supplementary material for: 9-(4-Bromo­phen­yl)-9H-carbazole
Source: Acta Crystallogr Sect E Struct Rep Online. 2014 Feb 22;70(Pt 3):o330–1. doi: 10.1107/S1600536814003705 (PMC3998433; doi:10.1107/S1600536814003705)
Supplement: Supplementary file 2 [file e-70-0o330-Isup2.hkl]

#
# h,k,l, Fc-squared, Fo-squared, sigma(Fo-squared) and status flag
#
data_I
_shelx_title                             '   '
_shelx_refln_list_code                   4
_shelx_F_calc_maximum                    112.89
_exptl_crystal_F_000                     648
_reflns_d_resolution_high                0.6565

loop_
 _symmetry_equiv_pos_as_xyz
 'x, y, z'
 '-x, y+1/2, -z+1/2'
 '-x, -y, -z'
 'x, -y+1/2, z+1/2'

_cell_length_a                           8.4137(3)
_cell_length_b                           20.1179(7)
_cell_length_c                           8.6346(3)
_cell_angle_alpha                        90
_cell_angle_beta                         108.5322(14)
_cell_angle_gamma                        90

_shelx_F_squared_multiplier              1.000

loop_
 _refln_index_h
 _refln_index_k
 _refln_index_l
 _refln_F_squared_calc
 _refln_F_squared_meas
 _refln_F_squared_sigma
 _refln_observed_status
   0   0   2  3393.05  3419.33    29.28 o
   0   0   4  4046.62  4065.38    37.11 o
   0   0   6  5496.45  5289.08    49.62 o
   0   0   8   158.37   122.82     5.59 o
   0   0  10  1009.82  1034.96    16.25 o
   0   0  12   282.33   323.13    13.72 o
   0   1   1   109.30   116.65     0.96 o
   0   1   2  2515.87  2669.22    14.36 o
   0   1   3  1303.17  1364.48     6.94 o
   0   1   4  1882.23  2043.07    13.22 o
   0   1   5  6218.71  6035.09    42.04 o
   0   1   7  1201.71  1147.43     9.21 o
   0   1   8    50.40    54.00     3.97 o
   0   1   9   631.21   614.07     8.45 o
   0   1  10     0.58    23.73     5.60 o
   0   1  11   142.40   177.91     7.03 o
   0   1  12   263.07   300.30     9.96 o
   0   2   1   537.98   577.85     3.07 o
   0   2   2   338.28   328.87     2.42 o
   0   2   3  2978.00  3070.16    16.82 o
   0   2   4  2460.83  2393.00    15.39 o
   0   2   5     0.49     8.12     2.11 o
   0   2   6  2266.02  2159.57    15.40 o
   0   2   7  2191.19  2227.98    16.20 o
   0   2   8    90.87    86.61     4.14 o
   0   2   9   251.90   270.04     7.09 o
   0   2  10   912.03   880.57    10.86 o
   0   2  11    10.45    30.90     6.73 o
   0   2  12   161.62   191.98     9.28 o
   0   3   2  4014.53  4079.06    29.94 o
   0   3   3  1646.43  1759.75     9.57 o
   0   3   4  2224.30  2356.27    16.41 o
   0   3   5   687.38   588.48     5.19 o
   0   3   6    97.85   111.28     3.19 o
   0   3   7  1751.94  1619.73    12.37 o
   0   3   8  1314.84  1239.64    10.61 o
   0   3   9   101.75   108.84     5.22 o
   0   3  10   322.98   347.01     8.31 o
   0   3  11   622.40   589.22    10.52 o
   0   3  12   610.52   623.65    13.52 o
   0   4   0   471.20   545.54     3.51 o
   0   4   1  3867.46  4165.34    46.09 o
   0   4   2  2749.53  2852.14    15.19 o
   0   4   3  2261.29  2197.35    13.77 o
   0   4   4  3840.04  3982.27    26.42 o
   0   4   5    35.95    25.88     2.02 o
   0   4   6  2228.41  2259.14    16.09 o
   0   4   7   326.27   392.84     5.52 o
   0   4   9   920.97   851.45     9.31 o
   0   4  10   403.55   414.34     8.84 o
   0   4  11     3.05    27.42     7.12 o
   0   4  12    82.36   115.14     8.84 o
   0   5   1  3586.97  3715.54    26.58 o
   0   5   2  6388.38  6393.05    60.77 o
   0   5   3    17.47    18.26     1.14 o
   0   5   4  3065.64  3177.07    21.25 o
   0   5   5   268.66   264.20     3.66 o
   0   5   6   905.62   866.32     7.50 o
   0   5   7    38.69    49.48     3.38 o
   0   5   8  2683.77  2624.27    19.14 o
   0   5   9    35.18    55.09     4.56 o
   0   5  10    31.20    46.43     5.97 o
   0   5  11   305.81   301.13     9.39 o
   0   5  12   163.79   191.89     9.44 o
   0   6   2   206.78   221.08     1.89 o
   0   6   4   111.29   131.28     2.71 o
   0   6   5   305.15   295.60     3.96 o
   0   6   6   593.99   560.57     5.67 o
   0   6   7  1751.06  1783.70    13.54 o
   0   6   8    57.09    72.77     4.05 o
   0   6   9  1544.68  1504.57    13.23 o
   0   6  10    76.63    89.49     6.15 o
   0   6  11   126.47   165.73     8.30 o
   0   6  12     1.22     9.22     9.11 <
   0   7   1  6860.83  7383.07    90.05 o
   0   7   2  4009.44  3873.77    21.60 o
   0   7   3   274.49   371.18     3.13 o
   0   7   4  5761.12  6017.06    41.18 o
   0   7   5    89.07   101.43     2.80 o
   0   7   6   380.47   369.27     5.02 o
   0   7   7   711.38   663.90     7.00 o
   0   7   8   883.29   902.14     8.83 o
   0   7   9    44.50    65.77     4.83 o
   0   7  10     3.76    16.75     6.01 <
   0   7  11    86.70   101.05     8.12 o
   0   7  12   217.86   237.90    10.43 o
   0   8   0   399.67   424.50     3.22 o
   0   8   1  6331.39  6715.14    63.19 o
   0   8   2  1302.91  1378.56     7.71 o
   0   8   3  3942.17  3862.78    25.49 o
   0   8   4  2329.70  2400.53    17.00 o
   0   8   5    75.91    73.52     2.70 o
   0   8   6  1331.97  1367.74    10.74 o
   0   8   7  5262.15  4895.37    33.55 o
   0   8   8     6.28    16.42     4.12 o
   0   8   9  1321.36  1304.90    12.09 o
   0   8  10    77.52   119.31     6.99 o
   0   8  11    49.12    64.87     8.02 o
   0   8  12    15.49   -14.36    21.25 <
   0   9   1   689.97   663.49     3.88 o
   0   9   2  4105.06  4170.83    25.90 o
   0   9   3   254.33   279.95     2.84 o
   0   9   4  1781.48  1802.71    12.14 o
   0   9   5  1090.22  1071.81     8.34 o
   0   9   6     5.46    12.45     3.02 o
   0   9   7   255.38   261.05     5.37 o
   0   9   8   890.30   844.16     9.06 o
   0   9   9   177.40   204.21     5.95 o
   0   9  10   187.61   193.12     7.40 o
   0   9  11   534.27   582.83    12.72 o
   0  10   0  1387.56  1342.48    10.30 o
   0  10   1    86.98    70.61     1.53 o
   0  10   2   320.63   320.66     3.08 o
   0  10   3  4508.01  4480.36    26.66 o
   0  10   4   842.01   847.11     6.64 o
   0  10   5     9.13    21.83     2.47 o
   0  10   6   118.43   118.97     3.60 o
   0  10   7  1078.70  1089.73    10.42 o
   0  10   8     9.34    14.71     4.34 o
   0  10   9    99.29   104.21     5.88 o
   0  10  10    35.01    54.04     6.94 o
   0  10  11    66.31   104.07     8.36 o
   0  11   1  2894.82  2904.79    15.82 o
   0  11   2  3489.00  3779.09    20.48 o
   0  11   3   390.88   438.76     3.79 o
   0  11   4   496.18   469.24     4.36 o
   0  11   5  6575.74  6600.93    43.68 o
   0  11   6   142.68   123.94     4.00 o
   0  11   7   700.42   668.43     8.12 o
   0  11   8    12.17    18.01     4.43 o
   0  11   9   515.67   505.89     9.24 o
   0  11  10    38.99    41.00     6.58 o
   0  11  11   257.98   310.64     9.78 o
   0  12   0  5147.05  5079.21    39.52 o
   0  12   1   148.20   153.21     2.35 o
   0  12   2  1539.51  1659.21     9.71 o
   0  12   3  3367.14  3507.31    24.37 o
   0  12   4   423.00   424.67     4.19 o
   0  12   6    44.00    60.49     3.94 o
   0  12   7    86.47    96.26     4.56 o
   0  12   8     0.67     6.86     5.06 <
   0  12   9   558.23   531.07     9.73 o
   0  12  10   215.13   250.15     7.76 o
   0  12  11    37.86    53.60     8.39 o
   0  13   1  2312.24  2287.19    12.93 o
   0  13   2     3.52     9.60     1.70 o
   0  13   3   683.27   744.09     6.32 o
   0  13   4   368.50   349.68     4.01 o
   0  13   5  4843.52  4753.43    30.72 o
   0  13   6   230.74   228.93     5.10 o
   0  13   7   296.79   312.21     6.26 o
   0  13   8     1.65    13.08     5.29 <
   0  13   9   236.12   260.20     7.45 o
   0  13  10   167.57   209.81     7.55 o
   0  13  11   203.62   225.64     9.91 o
   0  14   0  2970.86  2949.33    22.70 o
   0  14   1     5.10    11.56     1.70 o
   0  14   2  1161.39  1210.57     7.77 o
   0  14   3    48.70    54.53     2.49 o
   0  14   4   576.47   578.83     6.30 o
   0  14   5   171.74   200.58     4.23 o
   0  14   6  2972.71  2850.17    20.72 o
   0  14   7   178.47   205.58     5.51 o
   0  14   8    22.61    22.46     5.43 o
   0  14   9     0.42     7.23     6.04 <
   0  14  10  1224.24  1202.33    14.30 o
   0  14  11   102.13   116.08     9.85 o
   0  15   1  1752.68  1735.21    10.47 o
   0  15   2   102.78    99.32     2.58 o
   0  15   3   222.35   231.69     3.97 o
   0  15   4    89.76    91.31     3.60 o
   0  15   5  1407.16  1393.95    10.74 o
   0  15   6    94.25   108.14     4.33 o
   0  15   7   347.66   347.85     7.62 o
   0  15   8    10.35    17.65     5.64 o
   0  15   9   196.78   223.51     7.32 o
   0  15  10     0.24    15.22     7.04 <
   0  16   0   998.09  1021.97     8.18 o
   0  16   1   309.35   319.06     3.71 o
   0  16   2   292.52   281.98     3.85 o
   0  16   3   692.86   683.65     6.21 o
   0  16   4   377.73   365.82     5.68 o
   0  16   5     0.32     0.93     4.25 <
   0  16   6  1408.73  1336.93    12.13 o
   0  16   7   367.82   378.08     7.66 o
   0  16   8     0.50     9.31     5.54 <
   0  16   9   580.97   612.00    10.11 o
   0  16  10    13.28    21.12     7.35 <
   0  17   1  1331.06  1377.47     9.33 o
   0  17   2  1222.75  1213.79     9.15 o
   0  17   3     1.77     2.44     2.89 <
   0  17   4   372.51   373.20     5.85 o
   0  17   5   495.80   498.99     7.91 o
   0  17   6   232.33   253.63     7.59 o
   0  17   7   412.62   370.82     8.36 o
   0  17   8   421.08   429.67     8.96 o
   0  17   9   130.85   154.04     8.22 o
   0  17  10    13.59    13.41     9.31 <
   0  18   0   924.63   954.41    11.41 o
   0  18   1   851.26   875.17     6.86 o
   0  18   2   283.38   291.32     5.09 o
   0  18   3   914.91   893.26     7.85 o
   0  18   4    21.47    25.09     3.52 o
   0  18   5    47.75    41.54     5.01 o
   0  18   6   219.29   215.95     7.34 o
   0  18   7    23.47    39.64     6.95 o
   0  18   8    97.38   107.55     8.02 o
   0  18   9     5.37    14.97     8.34 <
   0  18  10    41.85    51.15    10.24 o
   0  19   1   130.57   137.63     3.65 o
   0  19   2  1702.10  1672.95    12.81 o
   0  19   3    17.22    27.88     3.46 o
   0  19   4   602.71   577.31     7.53 o
   0  19   5   504.60   471.06     8.29 o
   0  19   6    83.64    98.85     6.41 o
   0  19   7    15.84    22.59     7.17 o
   0  19   8   557.24   557.16    12.49 o
   0  19   9     2.94     8.12     9.94 <
   0  20   0   206.14   217.09     7.16 o
   0  20   1   608.95   611.58     6.80 o
   0  20   2   453.83   471.14     6.63 o
   0  20   3   252.01   253.31     5.92 o
   0  20   4     3.46     2.02     4.19 <
   0  20   5     2.81     4.86     5.11 <
   0  20   6     5.09     8.35     6.15 <
   0  20   7   694.12   702.81    11.96 o
   0  20   8   200.40   189.97     8.88 o
   0  20   9   337.70   355.88    12.71 o
   0  21   1    50.77    71.94     4.05 o
   0  21   2  2110.68  2099.24    16.45 o
   0  21   3    71.53    78.24     4.43 o
   0  21   4   428.78   415.45     8.06 o
   0  21   5    53.66    50.03     5.64 o
   0  21   6    64.48    77.91     6.75 o
   0  21   7     0.37    14.29     7.10 <
   0  21   8   210.39   236.40     9.39 o
   0  21   9    61.11    86.34    14.43 o
   0  22   0   592.86   570.43    12.55 o
   0  22   1   284.27   294.18     7.18 o
   0  22   2     1.47    24.91     4.48 o
   0  22   3   367.11   376.28     7.43 o
   0  22   4    82.66    81.88     5.72 o
   0  22   5    29.45    28.97     6.27 o
   0  22   6   280.17   281.20     9.38 o
   0  22   7   465.84   486.31    12.63 o
   0  22   8     8.99     4.45     9.78 <
   0  23   1    10.30    17.08     5.88 <
   0  23   2  1381.75  1365.44    13.91 o
   0  23   3    27.55    30.93     5.45 o
   0  23   4   121.37   117.96     6.81 o
   0  23   5   185.98   191.54     8.00 o
   0  23   6     1.87     8.38     7.53 <
   0  23   7     8.01    14.58     8.09 <
   0  23   8   210.90   225.01    11.41 o
   0  24   0   503.81   497.99    16.21 o
   0  24   1    81.20    91.16     6.50 o
   0  24   2   619.40   623.20    10.46 o
   0  24   3   119.12   127.61     6.24 o
   0  24   4   311.67   299.40     9.80 o
   0  24   5   113.14   108.33     8.17 o
   0  24   6    55.53    56.34     8.09 o
   0  24   7     3.72    13.64     9.73 <
   0  25   1    85.15    87.73     6.85 o
   0  25   2    21.18    23.13     5.73 o
   0  25   3     2.21     3.03     6.48 <
   0  25   4    20.73    24.93     6.89 o
   0  25   5    82.46    83.50     8.39 o
   0  25   6     6.40     6.37     8.47 <
   0  25   7   132.16   127.95    12.86 o
   0  26   0    17.54    26.33    10.82 <
   0  26   1   161.33   159.37     8.56 o
   0  26   2    31.00    26.09     7.44 o
   0  26   3     1.24     3.26     7.30 <
   0  26   4   162.18   176.18     8.78 o
   0  26   5    18.75    20.43     8.42 <
   0  26   6    45.49    36.31     9.71 o
   0  27   1    51.82    64.23     8.36 o
   0  27   2    41.77    39.70     9.29 o
   0  27   3    19.72    11.55     7.85 <
   0  27   4   179.39   180.27     9.08 o
   0  27   5   263.23   290.21    10.39 o
   0  28   0  1133.25  1072.17    24.42 o
   0  28   1    52.95    47.81     9.58 o
   0  28   2     5.30     4.21     9.34 <
   0  28   3     0.44     6.46     8.22 <
   0  28   4    92.28   107.83    10.07 o
   0  29   1   152.09   174.00    10.99 o
   0  29   2     6.58    -0.22    10.19 <
   0  29   3    33.68    35.67    12.13 <
   0  30   0    75.15    87.98    17.67 o
   0  30   1   181.07   161.47    11.31 o
   0  30   2   160.40   157.98    12.94 o
   1   0 -12   100.22   121.45    12.73 o
   1   0 -10  1351.80  1271.73    17.97 o
   1   0  -8    54.24    67.84     5.18 o
   1   0  -6  1606.23  1654.70    16.73 o
   1   0  -4  1804.32  1567.82    11.19 o
   1   0  -2  1519.01  1474.61     8.67 o
   1   0   0   669.32   672.80     5.37 o
   1   0   2  6630.23  6609.75   190.07 o
   1   0   4  2638.38  3095.13    28.63 o
   1   0   6  1913.57  1974.04    19.16 o
   1   0   8  2238.84  2068.10    23.90 o
   1   0  10    25.38    44.12     8.27 o
   1   0  12    34.74    63.79    14.84 o
   1   1 -12     7.83    23.99     8.03 <
   1   1 -11    93.03    92.88     6.48 o
   1   1 -10   108.83   120.91     5.69 o
   1   1  -9  2560.95  2441.28    19.58 o
   1   1  -8   473.11   441.37     5.92 o
   1   1  -7  1579.89  1482.86    11.10 o
   1   1  -6     3.78    11.67     2.38 o
   1   1  -5  3434.20  3479.96    22.06 o
   1   1  -4  1601.84  1812.58     8.98 o
   1   1  -2  2108.42  2302.38    11.00 o
   1   1  -1     1.68     2.52     0.37 o
   1   1   0     5.50     7.04     0.50 o
   1   1   2   261.41   269.74     2.03 o
   1   1   4    42.51    32.96     1.99 o
   1   1   5   738.99   681.54     5.91 o
   1   1   6   282.33   284.05     4.30 o
   1   1   7  3715.73  3497.54    23.52 o
   1   1   8    39.53    54.71     4.27 o
   1   1   9    18.58    30.93     5.14 o
   1   1  10   298.51   322.29     8.26 o
   1   1  11  1010.21  1027.60    13.21 o
   1   1  12    30.49    27.14    11.28 <
   1   2 -12    19.93    37.77     7.77 o
   1   2 -11   128.28   144.15     6.90 o
   1   2 -10   856.99   839.07    10.28 o
   1   2  -9    94.31   107.15     4.64 o
   1   2  -8  2652.95  2615.23    19.34 o
   1   2  -7  1199.67  1134.21     9.06 o
   1   2  -6   265.09   253.40     3.73 o
   1   2  -5    45.09    41.02     1.79 o
   1   2  -4  7406.22  7516.63    77.31 o
   1   2  -3  1478.02  1559.79     6.99 o
   1   2  -1   609.50   685.34     3.78 o
   1   2   0  2755.48  2880.30    33.82 o
   1   2   1   511.29   549.31     3.26 o
   1   2   3   704.36   699.13     4.84 o
   1   2   4    52.27    49.98     1.91 o
   1   2   5  1472.17  1504.49    11.52 o
   1   2   6  1499.53  1480.55    10.38 o
   1   2   7   611.87   588.44     6.71 o
   1   2   8  1548.16  1466.48    12.10 o
   1   2   9   198.09   200.57     5.99 o
   1   2  10    23.75    41.17     5.92 o
   1   2  11    23.42    54.64     7.07 o
   1   2  12    66.05    91.75    10.72 o
   1   3 -12    11.23    21.67     7.67 <
   1   3 -11     9.05    27.19     6.80 o
   1   3 -10   238.27   279.01     7.68 o
   1   3  -9    38.26    56.93     4.50 o
   1   3  -8   404.87   463.03     6.41 o
   1   3  -7     5.19    22.57     3.04 o
   1   3  -6  1738.81  1770.06    12.18 o
   1   3  -5  3731.80  3835.47    24.04 o
   1   3  -4  1116.05  1281.13     7.57 o
   1   3  -3  5475.39  5560.15    36.85 o
   1   3   0  2134.35  2167.60    14.24 o
   1   3   2   726.54   762.12     4.55 o
   1   3   3  2248.76  2266.04    14.44 o
   1   3   4  1028.14   985.83     8.18 o
   1   3   5   558.37   624.80     7.07 o
   1   3   6    74.68    91.04     3.35 o
   1   3   7  1361.82  1307.98    10.68 o
   1   3   8     6.41    27.62     4.02 o
   1   3   9    15.93    25.64     5.10 o
   1   3  10   275.00   293.15     7.61 o
   1   3  11   330.28   345.59     9.92 o
   1   3  12     7.74     5.28    20.18 <
   1   4 -12    90.17   105.01     8.07 o
   1   4 -11   881.10   897.63    12.90 o
   1   4 -10   551.35   555.14     9.25 o
   1   4  -9   227.41   221.81     5.87 o
   1   4  -8  3499.53  3179.14    23.09 o
   1   4  -7  3058.18  2938.14    20.65 o
   1   4  -6    19.93    24.85     2.47 o
   1   4  -5  3979.31  4244.30    26.53 o
   1   4  -4  1671.92  1577.77     9.44 o
   1   4  -3  4426.51  4655.94    25.09 o
   1   4  -2   259.42   326.70     1.93 o
   1   4   0  4573.37  4816.99    78.30 o
   1   4   1  1120.30  1164.20     6.17 o
   1   4   2  2138.71  2110.63    10.55 o
   1   4   3  1926.15  1842.90    11.65 o
   1   4   4   718.46   832.04     7.17 o
   1   4   5  4817.99  4814.95    37.34 o
   1   4   6  1415.44  1327.18    11.43 o
   1   4   7    69.73   104.08     3.83 o
   1   4   8   857.71   808.13     8.57 o
   1   4   9   581.71   606.11     8.63 o
   1   4  10     2.25    15.25     6.05 <
   1   4  11   345.35   379.83    10.45 o
   1   5 -12   537.01   578.79    13.18 o
   1   5 -11     1.46    34.88     6.95 o
   1   5 -10   400.84   409.44     8.45 o
   1   5  -9   614.90   572.03     7.75 o
   1   5  -8   117.28   126.95     4.23 o
   1   5  -7    28.88    39.67     3.01 o
   1   5  -6  5937.83  5850.72    36.48 o
   1   5  -5    94.89    93.69     2.38 o
   1   5  -4    65.32    53.86     1.50 o
   1   5  -3  3047.55  3235.24    17.33 o
   1   5  -2    71.13    62.11     0.99 o
   1   5   0  1644.13  1592.55     7.81 o
   1   5   1  1233.24  1268.17     6.45 o
   1   5   2   160.10   157.44     1.63 o
   1   5   3     7.19    14.69     1.27 o
   1   5   4  5719.33  5638.54    40.65 o
   1   5   5     9.03    17.10     2.78 o
   1   5   6   928.15   933.66     8.90 o
   1   5   7   793.86   766.35     7.73 o
   1   5   8  1008.84   975.39     9.47 o
   1   5   9   192.73   195.41     5.83 o
   1   5  10   380.04   401.60     9.28 o
   1   5  11    26.10    57.26     8.22 o
   1   6 -12   157.52   213.57     9.34 o
   1   6 -11   684.17   699.22    11.78 o
   1   6 -10    53.02    65.11     6.35 o
   1   6  -9   178.40   199.24     5.36 o
   1   6  -8    13.02    14.17     3.71 o
   1   6  -7  1514.30  1452.07    10.75 o
   1   6  -6  1451.84  1430.94     9.97 o
   1   6  -5  2855.89  2849.31    18.14 o
   1   6  -4    39.41    31.41     1.77 o
   1   6  -3  2533.68  2658.19    14.96 o
   1   6  -2  1886.48  2143.07    10.72 o
   1   6   0  2829.93  3001.49    14.96 o
   1   6   1   459.68   483.76     2.78 o
   1   6   2    38.06    35.73     1.04 o
   1   6   3  2825.02  2762.04    17.02 o
   1   6   4   365.35   436.36     4.65 o
   1   6   5   893.73   870.38     8.16 o
   1   6   6    11.93    31.91     3.37 o
   1   6   7    18.25    14.52     3.57 o
   1   6   8     3.27    20.11     4.16 o
   1   6   9  1061.91  1064.73    11.01 o
   1   6  10     6.41    23.04     6.40 o
   1   6  11   510.93   506.02    12.44 o
   1   7 -12   650.57   642.18    13.99 o
   1   7 -11   358.80   405.96    10.72 o
   1   7 -10   518.20   511.42    10.07 o
   1   7  -9     4.87    14.34     4.52 o
   1   7  -8   986.82   879.72     8.53 o
   1   7  -7   276.22   295.30     5.14 o
   1   7  -6  6138.51  6078.95    39.78 o
   1   7  -5    17.41    17.00     2.17 o
   1   7  -4   315.40   347.13     3.29 o
   1   7  -3    65.20    72.04     1.54 o
   1   7  -1  3842.81  4224.38    24.33 o
   1   7   0  3796.59  3799.63    20.29 o
   1   7   1    54.42    67.27     1.13 o
   1   7   2  1281.40  1391.83     8.18 o
   1   7   3    84.32    97.26     2.00 o
   1   7   4  7755.52  7557.78    60.10 o
   1   7   5    60.13    81.42     3.17 o
   1   7   6  2331.62  2255.06    17.91 o
   1   7   7   190.27   192.12     5.01 o
   1   7   8   847.84   826.59     8.72 o
   1   7   9    17.49    30.81     4.99 o
   1   7  10   836.67   836.00    11.79 o
   1   7  11     0.17    13.79     8.18 <
   1   8 -12    55.37    85.61     9.24 o
   1   8 -11   563.29   589.15    12.13 o
   1   8 -10     1.09    13.41     5.79 <
   1   8  -9     8.34    20.30     4.90 o
   1   8  -8    47.31    73.03     4.03 o
   1   8  -7  1221.63  1309.02    10.56 o
   1   8  -6   509.22   516.35     5.37 o
   1   8  -5  1210.28  1186.85     9.16 o
   1   8  -3  2747.64  2928.78    15.37 o
   1   8  -2  4094.82  4652.81    32.39 o
   1   8  -1  5012.68  4949.80    30.51 o
   1   8   0   248.58   238.76     1.90 o
   1   8   1  3786.48  4076.51    22.55 o
   1   8   2   720.51   753.10     4.82 o
   1   8   3  2893.55  2956.85    18.21 o
   1   8   4   120.50   113.63     2.96 o
   1   8   5  1536.90  1565.57    13.00 o
   1   8   6  1077.60  1141.20    10.10 o
   1   8   7    33.01    39.40     3.96 o
   1   8   8    34.66    40.84     4.51 o
   1   8   9   248.01   241.63     6.85 o
   1   8  10    54.09    73.40     7.13 o
   1   8  11     7.31     8.47     8.09 <
   1   9 -12   280.61   293.76    10.45 o
   1   9 -11     1.56    28.06     7.64 o
   1   9 -10    10.41    27.88     5.68 o
   1   9  -9   680.05   696.65     9.24 o
   1   9  -8   848.52   843.89     8.89 o
   1   9  -7   111.58   117.28     3.89 o
   1   9  -6  3419.14  3295.26    22.20 o
   1   9  -5   344.50   364.02     4.48 o
   1   9  -4  1114.63  1217.35     8.21 o
   1   9  -3  5955.28  6397.07    39.92 o
   1   9  -1     0.22     3.69     1.04 o
   1   9   0  4083.42  4125.19    23.47 o
   1   9   1   775.94   734.38     4.96 o
   1   9   2   354.74   381.87     3.35 o
   1   9   3    81.67    88.59     2.11 o
   1   9   4  4038.16  3973.84    25.99 o
   1   9   5   351.61   363.30     5.41 o
   1   9   6    67.54    82.55     3.84 o
   1   9   7   148.02   166.49     5.04 o
   1   9   8   161.23   167.41     5.18 o
   1   9   9     1.13     9.21     5.37 <
   1   9  10  1023.81   984.34    13.75 o
   1   9  11     7.16    20.51     7.94 <
   1  10 -12    44.09    70.69     9.48 o
   1  10 -11   451.05   473.35    12.08 o
   1  10 -10   222.97   256.77     7.72 o
   1  10  -9    35.78    63.94     5.19 o
   1  10  -8   560.41   621.08     8.21 o
   1  10  -7   681.40   669.38     7.43 o
   1  10  -6    16.19    27.74     2.89 o
   1  10  -5   715.35   728.90     5.54 o
   1  10  -4  2162.37  2166.67    12.57 o
   1  10  -3   486.93   503.28     4.25 o
   1  10  -2  5924.06  6341.54    41.18 o
   1  10  -1  4763.00  4929.46    27.87 o
   1  10   0  1802.14  1893.96    11.14 o
   1  10   1  1768.75  1892.81    10.74 o
   1  10   2  4502.47  4690.25    32.83 o
   1  10   3   443.90   431.63     4.14 o
   1  10   4   585.50   552.48     5.06 o
   1  10   5  5645.96  5499.22    39.96 o
   1  10   6  2091.55  2059.11    16.72 o
   1  10   7    16.00    24.69     4.46 o
   1  10   8    42.47    68.42     5.10 o
   1  10   9   608.05   545.08     9.12 o
   1  10  10   139.43   180.85     7.90 o
   1  10  11   160.43   166.86     9.16 o
   1  11 -11    10.13    22.65     7.93 <
   1  11 -10     0.83    21.39     6.24 o
   1  11  -9   427.88   451.26     8.45 o
   1  11  -8   600.03   598.80     8.15 o
   1  11  -7   397.17   387.75     6.13 o
   1  11  -6   462.88   450.11     5.28 o
   1  11  -5   329.70   343.71     3.94 o
   1  11  -4   615.30   607.71     4.51 o
   1  11  -3   583.45   510.04     4.32 o
   1  11  -2    75.75   122.28     2.12 o
   1  11  -1  1775.37  2019.62    11.43 o
   1  11   0  1514.49  1533.29     8.70 o
   1  11   1   855.43   737.81     4.78 o
   1  11   2     0.74     4.69     1.57 <
   1  11   3  3722.27  3905.73    25.00 o
   1  11   4  2310.10  2344.96    16.28 o
   1  11   5   472.61   470.86     5.68 o
   1  11   6   385.03   372.20     6.30 o
   1  11   7   396.86   419.00     7.55 o
   1  11   8   377.85   366.67     7.94 o
   1  11   9    88.42    99.55     6.32 o
   1  11  10   221.06   229.53     8.22 o
   1  11  11   104.52   124.28     9.10 o
   1  12 -11    15.09    26.02     8.21 o
   1  12 -10  1050.91  1036.62    12.78 o
   1  12  -9   297.50   302.69     8.00 o
   1  12  -8  1100.25  1076.20    11.05 o
   1  12  -7   133.63   117.88     4.24 o
   1  12  -6     3.13     3.35     3.33 <
   1  12  -5    83.37    77.55     2.62 o
   1  12  -4  3858.02  3796.79    22.14 o
   1  12  -3   965.31   995.63     6.64 o
   1  12  -2  8107.93  8598.79    66.55 o
   1  12  -1  1207.47  1265.70     8.03 o
   1  12   0   770.12   798.26     5.10 o
   1  12   1     6.04    11.33     1.49 o
   1  12   2  2515.17  2540.05    15.75 o
   1  12   3     3.32     7.89     1.97 o
   1  12   4     2.84     5.91     2.25 <
   1  12   5   101.05    91.90     3.30 o
   1  12   6  3514.20  3363.39    26.88 o
   1  12   7   101.71   129.52     5.54 o
   1  12   8  1692.15  1670.94    15.84 o
   1  12   9     3.35     8.92     6.14 <
   1  12  10    12.36    18.42     7.31 <
   1  12  11    73.93    56.69     8.88 o
   1  13 -11   159.40   180.31     9.40 o
   1  13 -10     8.52    29.58     6.57 o
   1  13  -9   842.12   861.55    11.19 o
   1  13  -8   125.25   118.07     5.19 o
   1  13  -7   348.00   365.69     6.77 o
   1  13  -6     4.64     4.59     3.46 <
   1  13  -5  1297.05  1326.11     9.46 o
   1  13  -4   114.55   119.89     2.79 o
   1  13  -3  1650.57  1572.24    10.16 o
   1  13  -2   448.59   502.81     4.29 o
   1  13  -1    56.93    57.10     1.89 o
   1  13   0    81.21    77.63     1.82 o
   1  13   1  3171.05  3154.83    18.66 o
   1  13   2    31.91    37.61     1.77 o
   1  13   3  1960.18  1945.50    12.72 o
   1  13   4   751.45   755.30     6.49 o
   1  13   5    34.48    20.24     3.48 o
   1  13   6   383.10   390.11     6.86 o
   1  13   7   836.18   822.83    10.69 o
   1  13   8    83.06    97.61     6.00 o
   1  13   9    14.30    27.78     6.41 o
   1  13  10   171.47   205.47     8.31 o
   1  14 -11    11.34    26.92     8.75 o
   1  14 -10   198.69   221.09     7.93 o
   1  14  -9   322.68   366.00     9.01 o
   1  14  -8   654.11   652.66     9.55 o
   1  14  -7     2.89     3.03     4.37 <
   1  14  -6     1.62     4.69     3.62 <
   1  14  -5    62.58    63.58     3.33 o
   1  14  -4  4747.67  4683.09    28.05 o
   1  14  -3    31.96    43.94     2.30 o
   1  14  -2    36.04    55.25     2.20 o
   1  14  -1   277.52   344.97     3.75 o
   1  14   0  2237.91  2311.66    13.39 o
   1  14   1    52.95    68.97     2.04 o
   1  14   2  3932.00  4001.47    23.54 o
   1  14   3    79.36    81.15     2.49 o
   1  14   4   236.79   245.91     4.19 o
   1  14   5     0.19     1.23     3.58 <
   1  14   6  1168.65  1189.51    11.27 o
   1  14   7    20.23    21.21     5.10 o
   1  14   8   482.71   462.14     8.87 o
   1  14   9    95.70   102.18     6.39 o
   1  14  10    23.23    24.06     7.28 o
   1  15 -11    93.52    94.19     9.34 o
   1  15 -10   228.92   244.97     8.29 o
   1  15  -9   556.92   540.68     9.79 o
   1  15  -8   113.31   139.84     5.99 o
   1  15  -7     3.77    -1.08     4.51 <
   1  15  -6   259.86   277.72     5.87 o
   1  15  -5  3087.04  2928.62    22.97 o
   1  15  -4    18.96    25.57     3.48 o
   1  15  -3  4661.07  4758.11    32.88 o
   1  15  -2   158.47   145.29     3.33 o
   1  15  -1    19.88    21.01     2.09 o
   1  15   0  1730.98  1899.89    11.76 o
   1  15   1  3298.93  3421.36    20.26 o
   1  15   2   731.91   780.92     6.41 o
   1  15   3   263.95   240.49     3.64 o
   1  15   4   203.62   216.22     4.07 o
   1  15   5    36.32    38.21     3.51 o
   1  15   6    79.87    85.23     4.64 o
   1  15   7   240.22   243.28     6.28 o
   1  15   8   121.95   137.60     6.06 o
   1  15   9    10.97    13.36     6.26 <
   1  15  10    28.94    21.43     7.77 <
   1  16 -10   442.37   438.71    11.99 o
   1  16  -9    75.36    85.03     6.95 o
   1  16  -8  1129.24  1149.61    12.77 o
   1  16  -7   146.55   159.25     5.69 o
   1  16  -6   131.40   127.89     5.67 o
   1  16  -5   433.42   423.52     6.40 o
   1  16  -4  1103.62  1079.88     9.55 o
   1  16  -3    69.05    83.58     3.42 o
   1  16  -2   334.35   341.69     4.59 o
   1  16  -1   929.12   884.20     6.96 o
   1  16   0   286.71   279.79     3.43 o
   1  16   1    51.40    52.43     2.63 o
   1  16   2  2193.63  2268.04    15.33 o
   1  16   3     8.15     7.76     2.93 <
   1  16   4   541.62   505.13     5.60 o
   1  16   5   129.71   110.20     3.94 o
   1  16   6   711.26   697.95     9.03 o
   1  16   7    28.03    31.39     5.42 o
   1  16   8   766.88   734.72    10.38 o
   1  16   9     8.81    27.96     6.90 o
   1  16  10    12.28    16.06     8.13 <
   1  17 -10   237.47   291.23    10.73 o
   1  17  -9   219.98   222.95     8.36 o
   1  17  -8    62.54    71.99     6.50 o
   1  17  -7     0.49     2.11     5.97 <
   1  17  -6   559.86   563.46     9.53 o
   1  17  -5   777.46   749.58     8.17 o
   1  17  -4     9.78     9.92     3.53 <
   1  17  -3   819.97   818.97     7.57 o
   1  17  -2   297.72   292.60     4.50 o
   1  17  -1   321.05   336.27     4.79 o
   1  17   0   435.98   398.10     4.07 o
   1  17   1   426.49   421.52     4.84 o
   1  17   2   252.24   257.48     4.77 o
   1  17   3   481.16   480.16     5.82 o
   1  17   4  1496.94  1469.66    11.74 o
   1  17   5   369.67   374.08     6.59 o
   1  17   6   124.43   145.63     5.54 o
   1  17   7   196.03   185.71     6.85 o
   1  17   8   309.94   321.14     9.03 o
   1  17   9   841.02   790.09    12.78 o
   1  18 -10   134.75   134.03    10.82 o
   1  18  -9    21.14    31.00     8.66 o
   1  18  -8   146.35   158.22     7.97 o
   1  18  -7   590.35   573.16    11.06 o
   1  18  -6    11.95    21.14     5.25 o
   1  18  -5    91.05   103.12     4.43 o
   1  18  -4   557.08   539.08     6.93 o
   1  18  -3   438.47   443.49     5.95 o
   1  18  -2   709.62   740.86     7.23 o
   1  18  -1  2902.44  2888.20    19.31 o
   1  18   0   171.12   187.81     4.07 o
   1  18   1   628.95   613.65     5.99 o
   1  18   2   241.43   265.00     5.11 o
   1  18   3   670.26   689.57     7.21 o
   1  18   4    74.33    62.79     3.83 o
   1  18   5  1655.06  1631.33    14.96 o
   1  18   6   193.12   186.17     6.60 o
   1  18   7     3.07     2.34     6.33 <
   1  18   8   141.50   133.13     8.57 o
   1  18   9   611.78   647.57    15.25 o
   1  19 -10    58.47    80.29    13.59 o
   1  19  -9   327.86   317.09    11.33 o
   1  19  -8    52.58    62.45     8.42 o
   1  19  -7    32.26    29.95     6.46 o
   1  19  -6   958.31   956.14    12.26 o
   1  19  -5   391.94   388.67     8.45 o
   1  19  -4   568.52   534.81     7.76 o
   1  19  -3   163.53   166.93     4.27 o
   1  19  -2   406.84   407.28     5.56 o
   1  19  -1   352.76   375.32     5.97 o
   1  19   0   485.93   452.96     5.87 o
   1  19   1   558.12   569.23     6.45 o
   1  19   2    29.75    33.96     3.48 o
   1  19   3   237.57   254.13     5.61 o
   1  19   4   336.27   355.48     6.53 o
   1  19   5    40.95    40.39     5.47 o
   1  19   6    57.59    67.80     7.57 o
   1  19   7    14.86    12.37     7.39 <
   1  19   8    29.00    35.11     8.30 o
   1  19   9    20.30    30.03     9.58 o
   1  20  -9    31.45    53.45    10.21 o
   1  20  -8    78.08    96.96     8.13 o
   1  20  -7   570.14   543.95    10.93 o
   1  20  -6    99.92   101.15     6.39 o
   1  20  -5    92.73   114.21     5.95 o
   1  20  -4    75.44    81.75     4.66 o
   1  20  -3   564.45   534.85     7.72 o
   1  20  -2    10.00     9.71     3.76 <
   1  20  -1  2005.37  2021.83    15.85 o
   1  20   0    48.47    54.40     3.98 o
   1  20   1   482.30   460.96     6.55 o
   1  20   2     6.79     7.50     3.40 <
   1  20   3  2219.13  2226.97    16.39 o
   1  20   4    29.25    30.31     4.70 o
   1  20   5   789.31   766.41    11.81 o
   1  20   6     3.82    10.60     7.05 <
   1  20   7    50.42    53.37     7.90 o
   1  20   8     2.16     5.29     8.38 <
   1  20   9   266.02   288.39    12.91 o
   1  21  -9     1.23     6.05    10.28 <
   1  21  -8   369.31   373.57    12.31 o
   1  21  -7   119.73   119.81     8.48 o
   1  21  -6   373.86   392.19    10.63 o
   1  21  -5     4.37     7.40     6.48 <
   1  21  -4     1.61    -2.81     4.66 <
   1  21  -3   234.01   224.15     6.18 o
   1  21  -2   372.09   364.91     7.02 o
   1  21  -1     2.30    12.87     4.16 o
   1  21   0  1505.53  1529.98    14.15 o
   1  21   1    30.99    35.81     3.92 o
   1  21   2   305.63   322.58     6.76 o
   1  21   3     0.21    10.43     4.16 <
   1  21   4   309.79   317.98     7.53 o
   1  21   5   137.15   145.16     7.02 o
   1  21   6   241.70   228.53     8.47 o
   1  21   7     0.22     5.01     7.31 <
   1  21   8   116.58   129.88     9.89 o
   1  22  -8     1.94    17.05     8.97 <
   1  22  -7   226.93   214.36     9.44 o
   1  22  -6     4.54    11.49     6.85 <
   1  22  -5   426.92   432.79    10.30 o
   1  22  -4   346.98   317.46     8.04 o
   1  22  -3   324.35   311.40     7.09 o
   1  22  -2    43.12    41.22     4.45 o
   1  22  -1   491.26   487.10     7.68 o
   1  22   0    81.35    90.58     5.25 o
   1  22   1   402.27   392.46     7.12 o
   1  22   2     3.17    11.18     4.41 <
   1  22   3   192.48   201.80     5.55 o
   1  22   4    24.60    21.85     6.22 o
   1  22   5    70.83    74.33     7.75 o
   1  22   6   137.98   135.25     8.22 o
   1  22   7    18.25    16.11     7.61 <
   1  22   8   106.14   102.40    10.06 o
   1  23  -8    77.91    78.28    10.96 o
   1  23  -7   127.67   116.56     9.53 o
   1  23  -6   347.08   351.78    11.61 o
   1  23  -5    58.15    58.79     6.76 o
   1  23  -4    49.47    40.93     5.81 o
   1  23  -3   116.07   113.50     5.36 o
   1  23  -2   109.76    96.89     5.60 o
   1  23  -1     0.46    15.76     4.79 o
   1  23   0   272.10   291.29     8.11 o
   1  23   1   438.48   438.57     8.20 o
   1  23   2   250.97   283.45     7.08 o
   1  23   3    52.00    46.33     4.83 o
   1  23   4   829.27   792.52    12.48 o
   1  23   5    90.15   103.07     7.64 o
   1  23   6   141.98   136.60     8.47 o
   1  23   7   338.38   348.05    11.94 o
   1  24  -7   147.52   148.54    10.10 o
   1  24  -6     0.23     9.57     8.78 <
   1  24  -5    44.78    50.99     7.03 o
   1  24  -4    51.18    55.02     6.72 o
   1  24  -3    52.26    57.61     5.73 o
   1  24  -2   100.76   104.87     6.44 o
   1  24  -1  1204.68  1213.81    13.57 o
   1  24   0    38.04    42.76     5.64 o
   1  24   1   246.42   247.94     7.35 o
   1  24   2    75.92    78.51     5.23 o
   1  24   3    54.36    64.73     5.63 o
   1  24   4     0.36    -1.71     7.40 <
   1  24   5   204.45   194.70     8.43 o
   1  24   6    67.16    74.90     8.35 o
   1  24   7    76.92    72.66     9.52 o
   1  25  -7   273.06   279.07    12.49 o
   1  25  -6   364.61   372.62    12.53 o
   1  25  -5   115.58   112.75     7.73 o
   1  25  -4    12.85    13.14     6.72 <
   1  25  -3   463.45   456.36    10.19 o
   1  25  -2   260.94   267.46     8.97 o
   1  25  -1     2.61    13.36     7.09 <
   1  25   0    19.84    28.34     5.85 o
   1  25   1   410.36   399.79     9.44 o
   1  25   2    22.62    35.19     5.24 o
   1  25   3   407.24   396.52     9.94 o
   1  25   4    21.44    19.13     8.44 <
   1  25   5     2.40    10.72     7.76 <
   1  25   6     3.20     9.20     8.83 <
   1  26  -6    24.91    27.98     9.47 <
   1  26  -5   120.38   124.65     9.53 o
   1  26  -4   242.00   262.00     8.71 o
   1  26  -3    42.99    49.23     6.51 o
   1  26  -2   214.61   223.07    10.11 o
   1  26  -1    44.77    55.76     8.87 o
   1  26   0   244.52   251.35     8.67 o
   1  26   1    39.85    43.80     6.30 o
   1  26   2   162.21   177.61     6.44 o
   1  26   3    52.99    41.02     9.25 o
   1  26   4     0.71    -1.26     8.54 <
   1  26   5     4.24    -8.48     8.38 <
   1  26   6   324.92   345.05    13.77 o
   1  27  -6     3.28    16.27    12.26 <
   1  27  -5    76.04    71.77     9.56 o
   1  27  -4    38.57    44.57     8.83 o
   1  27  -3   814.36   776.87    15.44 o
   1  27  -2   122.41   120.84     9.93 o
   1  27  -1    41.53    47.88     9.34 o
   1  27   0    24.27    18.67     7.93 <
   1  27   1   196.04   192.93     8.21 o
   1  27   2    65.47    72.00     7.22 o
   1  27   3   133.33   141.38    12.17 o
   1  27   4    27.02    21.74     8.42 <
   1  27   5     1.16    12.50     9.49 <
   1  28  -5    20.63    31.07    10.51 <
   1  28  -4   170.51   195.65    12.95 o
   1  28  -3    65.71    61.13     9.93 o
   1  28  -2    40.12    25.04     9.70 <
   1  28  -1    60.27    53.36     9.87 o
   1  28   0    21.34    31.85     9.60 o
   1  28   1    28.41    36.55     8.49 o
   1  28   2   212.84   226.38    11.64 o
   1  28   3    69.73    67.90    12.36 o
   1  28   4     1.65     0.35     9.51 <
   1  29  -4    84.28   110.97    19.13 o
   1  29  -3    22.64    38.02    13.64 <
   1  29  -2    72.52    63.19    10.37 o
   1  29  -1    50.03    54.09    10.24 o
   1  29   0     1.42     2.39     9.93 <
   1  29   1    39.44    46.02    10.37 o
   1  29   2     4.56    10.14    12.09 <
   1  29   3    45.97    38.76    12.36 o
   1  30  -2    11.22    27.33    15.82 <
   1  30  -1   138.71   137.20    11.25 o
   1  30   0    88.39    88.00    10.97 o
   1  30   1     2.65    23.06    11.65 <
   2   0 -12  1030.31  1002.08    21.52 o
   2   0 -10    14.88     8.44     7.46 <
   2   0  -8  3786.73  3571.19    34.63 o
   2   0  -6  3582.33  3828.14    33.76 o
   2   0  -4   717.20   727.19     5.83 o
   2   0   0  3622.24  3792.82    33.52 o
   2   0   2  3150.33  3095.73    26.57 o
   2   0   4  5993.73  6078.31    60.09 o
   2   0   6   467.63   477.02     8.85 o
   2   0   8  1670.88  1597.84    20.11 o
   2   0  10   379.74   415.27    13.32 o
   2   1 -12    41.16    77.28     8.60 o
   2   1 -11   324.48   346.18     8.74 o
   2   1 -10    10.70     9.85     5.20 <
   2   1  -9   502.31   506.34     7.14 o
   2   1  -7  3811.35  3722.33    25.19 o
   2   1  -6   178.76   184.90     3.34 o
   2   1  -5    14.43    28.57     1.52 o
   2   1  -4   221.67   213.45     1.89 o
   2   1  -2    77.95    73.04     1.00 o
   2   1  -1  2949.45  2921.87    15.78 o
   2   1   0  4925.46  5029.94    45.66 o
   2   1   1    74.16   111.40     1.62 o
   2   1   2    17.57    28.96     1.34 o
   2   1   3  7122.52  6789.26    55.89 o
   2   1   4   781.20   862.58     7.19 o
   2   1   5   432.48   424.89     4.99 o
   2   1   6    73.13    68.39     3.49 o
   2   1   7   319.18   345.57     5.70 o
   2   1   9  1100.56  1014.37    11.29 o
   2   1  10    12.25    32.53     6.27 o
   2   1  11    49.50    56.38     7.89 o
   2   2 -12   299.82   311.90     9.76 o
   2   2 -11     3.43    24.36     6.60 o
   2   2 -10    21.18    23.59     5.32 o
   2   2  -9   457.68   479.24     6.99 o
   2   2  -8  2029.35  1936.02    14.21 o
   2   2  -7   142.61   172.16     4.10 o
   2   2  -6  1296.69  1237.22     8.08 o
   2   2  -5  3042.39  3146.03    18.98 o
   2   2  -4  2174.87  2321.25    11.55 o
   2   2  -3   238.37   245.74     1.58 o
   2   2  -2  6990.55  6770.78   161.27 o
   2   2  -1   197.61   229.32     1.64 o
   2   2   0  7219.67  7244.59   115.21 o
   2   2   1  3346.83  3378.90    20.22 o
   2   2   2  6066.75  6106.11    46.27 o
   2   2   3   925.62  1077.31     8.63 o
   2   2   4  5447.55  5359.98    37.93 o
   2   2   5    11.65    19.26     2.60 o
   2   2   6    75.13    74.76     3.79 o
   2   2   7  1076.65  1025.90     8.93 o
   2   2   8  1590.10  1562.89    13.67 o
   2   2   9    28.00    61.44     5.69 o
   2   2  10   454.96   436.14     9.58 o
   2   2  11    84.74    93.39     8.17 o
   2   3 -12   182.25   199.43     8.34 o
   2   3 -11   197.62   212.35     7.45 o
   2   3 -10   607.18   590.61     8.92 o
   2   3  -9  1299.80  1192.80    10.82 o
   2   3  -8   207.65   192.40     4.81 o
   2   3  -7  5490.63  5224.76    33.10 o
   2   3  -6   736.90   685.29     5.20 o
   2   3  -5   329.27   377.21     3.35 o
   2   3  -4  4114.16  4306.60    24.50 o
   2   3  -3   920.45   918.17     4.41 o
   2   3  -2   684.49   800.37     4.30 o
   2   3  -1   884.77   899.58     4.93 o
   2   3   1  4581.82  4791.37    32.13 o
   2   3   2  1337.28  1339.09     8.60 o
   2   3   3  5295.41  5095.17    34.64 o
   2   3   4   999.33   988.02     7.85 o
   2   3   5   960.52   895.15     7.49 o
   2   3   6  1189.77  1163.25     9.76 o
   2   3   7   740.23   749.17     8.34 o
   2   3   8    13.48    20.56     4.33 o
   2   3   9  1280.99  1242.23    12.59 o
   2   3  10   242.52   283.12     8.44 o
   2   3  11     0.59     6.08     7.71 <
   2   4 -12    36.57    52.30     7.72 o
   2   4 -11   332.91   339.52     9.82 o
   2   4 -10   200.09   240.35     6.96 o
   2   4  -9   639.01   646.68     7.95 o
   2   4  -8   116.60   142.77     4.28 o
   2   4  -7    67.05    74.57     3.12 o
   2   4  -6   214.04   207.30     3.22 o
   2   4  -5  2219.63  1952.03    11.58 o
   2   4  -4  3456.66  3748.96    21.34 o
   2   4  -3  2260.96  2249.01    11.18 o
   2   4  -2  6220.10  6466.01    65.36 o
   2   4  -1  2790.03  2805.27    15.82 o
   2   4   1  5783.06  5725.08    47.61 o
   2   4   2   500.03   467.08     3.47 o
   2   4   3   952.54  1165.68     8.30 o
   2   4   4  1374.06  1349.03    10.34 o
   2   4   5  3713.60  3629.46    24.60 o
   2   4   6     5.86    25.43     3.66 o
   2   4   7   887.97   878.81     9.13 o
   2   4   8   217.99   201.97     5.28 o
   2   4   9    19.72    36.96     5.43 o
   2   4  10   108.39   114.96     7.35 o
   2   4  11   212.14   263.30     9.07 o
   2   5 -12     5.46    17.72     7.67 <
   2   5 -11   142.18   159.43     7.80 o
   2   5 -10  1357.11  1314.65    14.21 o
   2   5  -9   442.55   465.15     7.07 o
   2   5  -8   443.30   430.91     6.21 o
   2   5  -7  2986.58  2757.08    18.46 o
   2   5  -6  4280.03  4236.72    25.82 o
   2   5  -5   492.83   505.24     3.96 o
   2   5  -4  7999.41  8260.98    93.70 o
   2   5  -3  1535.88  1611.07     8.54 o
   2   5  -2  1479.52  1598.63     8.00 o
   2   5  -1  2242.12  2303.10    12.64 o
   2   5   1  2999.05  3265.51    18.67 o
   2   5   2  4906.15  5029.05    31.59 o
   2   5   3  2149.83  2195.17    13.85 o
   2   5   4   186.49   149.73     3.22 o
   2   5   5    70.61    79.43     3.02 o
   2   5   6  2863.50  2704.77    21.51 o
   2   5   7    48.28    54.36     4.33 o
   2   5   8     2.70     4.99     4.33 <
   2   5   9    41.96    48.31     5.70 o
   2   5  10   255.03   294.75     8.44 o
   2   5  11    13.39    27.98     7.99 o
   2   6 -12     1.40     8.18     7.59 <
   2   6 -11   697.95   726.88    12.01 o
   2   6 -10    36.12    67.80     5.79 o
   2   6  -9  1390.00  1366.66    11.99 o
   2   6  -8   139.90   134.74     4.32 o
   2   6  -7   126.09   113.74     3.37 o
   2   6  -6   483.53   514.78     4.72 o
   2   6  -5  3950.13  3847.30    22.42 o
   2   6  -4    87.73   112.23     2.09 o
   2   6  -2     3.91     9.53     1.04 o
   2   6  -1  6986.50  7260.37   122.90 o
   2   6   0  2027.36  2246.26    12.72 o
   2   6   1  4410.88  4348.66    27.03 o
   2   6   2     2.94     6.78     1.36 o
   2   6   3   122.53   101.65     2.09 o
   2   6   4    82.03    80.71     2.42 o
   2   6   5  2337.62  2253.73    18.12 o
   2   6   6   720.97   698.33     8.02 o
   2   6   7   249.84   278.20     6.54 o
   2   6   8   343.61   308.07     6.77 o
   2   6   9     8.26    16.70     5.96 <
   2   6  10    55.42    64.02     6.98 o
   2   6  11   332.10   364.54    10.81 o
   2   7 -12     2.97     6.05     8.22 <
   2   7 -11    36.04    67.20     7.04 o
   2   7 -10   404.40   422.95     8.71 o
   2   7  -9    85.47   106.56     5.34 o
   2   7  -8   179.58   173.78     4.61 o
   2   7  -7    43.33    63.29     3.01 o
   2   7  -6  1309.63  1381.37     9.31 o
   2   7  -5   154.56   184.30     2.97 o
   2   7  -4  4872.39  4804.79    27.84 o
   2   7  -3    29.45    41.56     1.40 o
   2   7  -2  1156.25  1324.17     8.16 o
   2   7  -1     0.16     1.80     1.04 <
   2   7   0  6947.02  6974.28    72.73 o
   2   7   1    80.78    95.31     1.90 o
   2   7   2  4118.38  4216.82    25.77 o
   2   7   3   227.09   225.60     2.93 o
   2   7   4   753.13   737.29     5.91 o
   2   7   5   309.52   319.77     5.49 o
   2   7   6  1779.69  1694.34    14.56 o
   2   7   7     9.96    13.70     4.29 o
   2   7   8   207.54   183.61     5.29 o
   2   7   9    20.94    33.74     6.10 o
   2   7  10   230.87   237.18     7.97 o
   2   7  11    42.41    48.27     8.62 o
   2   8 -12   366.88   419.40    12.93 o
   2   8 -11  1241.21  1141.01    14.11 o
   2   8 -10   368.53   389.64     8.72 o
   2   8  -9  1738.56  1635.08    14.97 o
   2   8  -8    31.75    43.43     3.85 o
   2   8  -7   173.68   142.85     3.98 o
   2   8  -6     6.91     4.72     2.51 <
   2   8  -5  4545.19  4494.48    28.12 o
   2   8  -4   276.73   342.34     3.37 o
   2   8  -3  2585.65  2675.00    15.94 o
   2   8  -2  1818.70  1981.77    11.23 o
   2   8  -1  1128.21  1143.71     7.53 o
   2   8   0    33.14    50.07     1.26 o
   2   8   1  6502.52  6480.48    50.65 o
   2   8   2   421.92   538.94     3.85 o
   2   8   3   535.56   580.09     4.63 o
   2   8   4   469.29   531.87     5.22 o
   2   8   5  4322.50  4130.57    30.55 o
   2   8   6    11.72    17.65     3.85 o
   2   8   7  2445.62  2374.71    19.46 o
   2   8   8   138.57   160.49     5.73 o
   2   8   9    48.73    56.12     6.31 o
   2   8  10     1.16    16.18     6.93 <
   2   8  11   385.20   378.94    12.15 o
   2   9 -12    69.22    84.96     9.30 o
   2   9 -11     4.14    28.91     7.09 o
   2   9 -10  1295.80  1291.26    13.59 o
   2   9  -9   140.01   166.79     5.52 o
   2   9  -8     6.52     9.33     4.30 <
   2   9  -7   497.11   510.49     6.09 o
   2   9  -6   183.26   182.33     3.79 o
   2   9  -5   477.30   483.95     4.65 o
   2   9  -4  5711.61  5788.61    34.93 o
   2   9  -3   701.96   886.03     5.73 o
   2   9  -2   233.51   283.33     2.38 o
   2   9  -1  1122.16  1104.25     6.59 o
   2   9   0  3599.62  3560.40    20.57 o
   2   9   1    19.27    30.18     1.32 o
   2   9   2  1600.26  1573.96     9.25 o
   2   9   3  1466.80  1561.87    10.45 o
   2   9   4    97.83   115.53     2.93 o
   2   9   5   471.61   493.17     6.33 o
   2   9   6  1210.05  1156.61    11.58 o
   2   9   7   111.34   124.95     5.18 o
   2   9   8    17.58    37.89     5.51 o
   2   9   9   165.24   188.69     6.57 o
   2   9  10   181.71   175.86     8.24 o
   2   9  11     1.89     5.15     8.74 <
   2  10 -12   481.23   499.06    13.71 o
   2  10 -11   415.64   421.40    11.63 o
   2  10 -10     5.99    30.67     6.00 o
   2  10  -9   478.07   458.03     8.07 o
   2  10  -8   688.34   700.10     8.56 o
   2  10  -7   461.52   473.12     6.37 o
   2  10  -6  1392.70  1328.35    10.06 o
   2  10  -5  3717.60  3659.81    23.17 o
   2  10  -4   825.97   925.92     6.73 o
   2  10  -3   282.56   383.05     3.39 o
   2  10  -2  1230.34  1134.29     7.12 o
   2  10  -1  2748.52  2964.71    17.49 o
   2  10   0   283.47   297.91     2.92 o
   2  10   1  2338.91  2298.43    14.15 o
   2  10   2   795.60   771.72     5.63 o
   2  10   3    81.55   105.70     2.79 o
   2  10   4   465.37   468.02     5.06 o
   2  10   5  2298.61  2256.80    16.59 o
   2  10   6    84.02    71.81     4.45 o
   2  10   7  1036.32   966.41    11.51 o
   2  10   8  1918.36  1919.50    18.68 o
   2  10   9    45.41    65.95     6.08 o
   2  10  10    22.24    19.55     7.68 <
   2  11 -12    12.81    31.03     9.10 o
   2  11 -11   606.16   606.78    12.23 o
   2  11 -10   776.65   737.68    10.87 o
   2  11  -9   169.94   185.48     5.97 o
   2  11  -8    34.02    44.62     4.59 o
   2  11  -7  1028.82  1092.38    10.39 o
   2  11  -6  2843.73  2738.16    19.53 o
   2  11  -5   118.90   127.57     3.15 o
   2  11  -4  1061.82  1137.44     8.30 o
   2  11  -3  3379.47  3378.20    21.87 o
   2  11  -2   194.43   209.76     2.52 o
   2  11  -1  3679.50  3809.37    23.85 o
   2  11   0  3602.98  3801.47    22.48 o
   2  11   1   759.38   834.35     5.43 o
   2  11   2  1274.87  1324.18     9.06 o
   2  11   3  3299.37  3379.73    22.84 o
   2  11   4    73.10    78.36     2.79 o
   2  11   5  1030.30  1019.57     9.43 o
   2  11   6   418.20   391.65     7.75 o
   2  11   7  1330.86  1282.43    12.99 o
   2  11   8     6.61    10.37     5.60 <
   2  11   9   250.54   283.75     7.99 o
   2  11  10    67.68    65.44     7.88 o
   2  12 -11   236.73   245.57     9.05 o
   2  12 -10    27.12    35.41     6.62 o
   2  12  -9    29.81    34.86     5.34 o
   2  12  -8  1818.63  1817.33    15.55 o
   2  12  -7    39.43    49.49     4.24 o
   2  12  -6  1125.00  1072.20     9.83 o
   2  12  -5    77.83    83.76     3.10 o
   2  12  -4   578.53   526.68     5.37 o
   2  12  -3  2432.83  2597.23    18.49 o
   2  12  -2  5205.67  5191.11    32.00 o
   2  12  -1   131.30   149.26     2.52 o
   2  12   0   304.65   308.57     3.04 o
   2  12   1    15.66    24.81     1.57 o
   2  12   2  1687.18  1711.49    11.36 o
   2  12   3   385.71   403.45     4.68 o
   2  12   4   477.27   464.60     5.18 o
   2  12   5    65.56    60.95     3.65 o
   2  12   6     0.30     6.24     4.73 <
   2  12   7   393.49   366.84     8.02 o
   2  12   8    16.30    23.31     5.74 o
   2  12   9     0.18    14.48     6.26 <
   2  12  10    15.90    10.75     7.75 <
   2  13 -11   127.24   166.82     8.71 o
   2  13 -10     6.33    20.72     6.68 o
   2  13  -9   221.17   237.93     6.63 o
   2  13  -8     2.25    15.43     4.69 o
   2  13  -7  2214.54  2190.57    17.69 o
   2  13  -6   186.98   187.32     4.83 o
   2  13  -5    65.28    57.96     2.98 o
   2  13  -4   977.49  1043.13     8.75 o
   2  13  -3  5220.54  5347.18    37.04 o
   2  13  -2   223.04   238.92     3.74 o
   2  13  -1  2794.87  2837.61    17.76 o
   2  13   0     4.33     7.58     1.59 o
   2  13   1   135.34   138.44     2.48 o
   2  13   2    52.03    58.21     2.35 o
   2  13   3  2728.28  2737.69    18.72 o
   2  13   4     0.05     0.55     2.61 <
   2  13   5   750.29   739.29     8.99 o
   2  13   6   525.03   430.49     8.22 o
   2  13   7  1059.41  1048.20    11.77 o
   2  13   8    76.91    67.81     6.10 o
   2  13   9  1271.69  1260.60    13.73 o
   2  13  10     9.53     0.57     8.34 <
   2  14 -11   136.57   120.43     8.94 o
   2  14 -10   151.67   167.89     7.39 o
   2  14  -9    17.99    31.58     6.23 o
   2  14  -8   639.26   604.27     8.62 o
   2  14  -7    69.04    82.46     4.61 o
   2  14  -6   213.50   228.59     5.52 o
   2  14  -5    61.82    78.37     3.98 o
   2  14  -4    80.66    96.63     3.12 o
   2  14  -3     2.33     8.83     2.67 o
   2  14  -2  5736.21  5760.71    39.19 o
   2  14  -1   167.45   180.77     3.42 o
   2  14   0   141.89   126.79     2.20 o
   2  14   1    18.32    13.32     1.88 o
   2  14   2  1312.43  1319.83     9.92 o
   2  14   3    69.19    71.13     2.88 o
   2  14   4  3956.58  3900.19    26.71 o
   2  14   5    37.18    38.84     4.19 o
   2  14   6   126.50   127.13     5.27 o
   2  14   7   194.94   175.34     6.12 o
   2  14   8    79.02    82.18     6.40 o
   2  14   9     4.19    28.78     6.51 o
   2  14  10   283.00   273.02    11.68 o
   2  15 -11     3.22    18.68     8.92 <
   2  15 -10    10.12    16.34     6.98 <
   2  15  -9   446.70   445.10     9.61 o
   2  15  -8   479.23   475.30     8.29 o
   2  15  -7  1046.94  1063.25    11.25 o
   2  15  -6     0.74     4.57     4.66 <
   2  15  -5  1652.06  1558.67    13.37 o
   2  15  -4   169.35   185.72     4.38 o
   2  15  -3   342.74   297.33     4.29 o
   2  15  -2   309.39   296.17     4.37 o
   2  15  -1  1211.18  1192.88     9.43 o
   2  15   0     3.26     9.49     1.67 o
   2  15   1    18.90    12.84     1.91 o
   2  15   2   628.98   653.22     5.46 o
   2  15   3  1586.20  1622.34    12.85 o
   2  15   4   180.36   192.75     4.57 o
   2  15   5   294.31   261.20     7.02 o
   2  15   6    53.28    68.89     4.75 o
   2  15   7   137.86   140.71     6.06 o
   2  15   8   157.07   167.53     6.93 o
   2  15   9   435.82   423.16    10.83 o
   2  15  10    52.50    87.83    20.79 o
   2  16 -11   153.25   198.81    10.46 o
   2  16 -10     5.77    15.73     7.73 <
   2  16  -9   266.15   296.52     8.17 o
   2  16  -8   743.76   724.03    11.02 o
   2  16  -7    58.88    62.74     5.55 o
   2  16  -6   346.02   338.82     7.64 o
   2  16  -5   571.01   601.62     7.98 o
   2  16  -4  4112.55  4115.80    29.36 o
   2  16  -3  1925.77  1908.98    13.46 o
   2  16  -2  4853.19  4813.36    34.47 o
   2  16  -1    75.31    71.17     2.87 o
   2  16   0   123.57   111.55     2.33 o
   2  16   1   370.92   352.85     3.75 o
   2  16   2  1050.80  1071.01     8.08 o
   2  16   3     0.17     4.15     2.80 <
   2  16   4   559.59   549.97     6.68 o
   2  16   5   371.63   389.87     7.70 o
   2  16   6   112.32   136.73     5.49 o
   2  16   7   229.27   241.77     7.18 o
   2  16   8   338.76   342.85     9.12 o
   2  16   9    61.13    66.96     8.25 o
   2  17 -10    15.74    33.84     9.24 o
   2  17  -9   465.01   441.65    11.73 o
   2  17  -8   404.74   420.14    11.16 o
   2  17  -7   246.78   255.26     8.04 o
   2  17  -6   249.74   270.57     7.46 o
   2  17  -5   305.49   327.57     6.37 o
   2  17  -4   114.20   115.64     4.11 o
   2  17  -3   750.34   736.53     7.12 o
   2  17  -2    23.58    21.05     3.25 o
   2  17  -1  1174.61  1185.44     9.57 o
   2  17   0   668.69   651.06     5.69 o
   2  17   1   764.90   783.27     6.19 o
   2  17   2   491.12   477.20     5.23 o
   2  17   3  2343.97  2430.26    16.61 o
   2  17   4    43.05    55.61     3.78 o
   2  17   5   285.94   270.86     6.68 o
   2  17   6   229.45   230.25     7.41 o
   2  17   7    20.20    27.21     7.22 o
   2  17   8    16.55    19.22     7.46 <
   2  17   9     9.09    -4.30     8.54 <
   2  18 -10   127.63   149.95    11.65 o
   2  18  -9   427.72   462.13    13.75 o
   2  18  -8   264.61   257.39     9.26 o
   2  18  -7    84.76    83.65     6.05 o
   2  18  -6   235.78   257.09     7.63 o
   2  18  -5  2137.02  2080.60    17.11 o
   2  18  -4   786.15   777.62     8.49 o
   2  18  -3   120.70   128.33     3.88 o
   2  18  -2  1067.28  1045.46    10.55 o
   2  18  -1   107.82   104.00     3.79 o
   2  18   0    26.91    31.40     2.57 o
   2  18   1  2068.86  2076.45    13.57 o
   2  18   2    82.09    78.15     3.13 o
   2  18   3   232.57   249.19     5.32 o
   2  18   4    41.70    44.76     4.61 o
   2  18   5   116.27   124.90     5.36 o
   2  18   6     0.55     7.27     5.90 <
   2  18   7   228.05   232.31     8.76 o
   2  18   8   165.97   172.81     8.44 o
   2  18   9    58.11    56.31    10.02 o
   2  19 -10   325.17   332.23    13.62 o
   2  19  -9    26.84    34.30     8.76 o
   2  19  -8    58.72    60.48     7.59 o
   2  19  -7    66.40    80.40     6.95 o
   2  19  -6  1069.36   974.76    12.75 o
   2  19  -5    58.13    66.67     5.13 o
   2  19  -4  2526.60  2441.66    19.30 o
   2  19  -3    28.28    20.60     4.19 o
   2  19  -2     1.62     5.31     3.79 <
   2  19  -1    93.15    98.36     4.16 o
   2  19   0  2085.42  2131.58    15.60 o
   2  19   1    39.91    42.22     3.03 o
   2  19   2   709.51   671.91     7.57 o
   2  19   3   354.76   372.72     6.32 o
   2  19   4    83.56    89.33     5.04 o
   2  19   5   215.07   211.27     7.13 o
   2  19   6   584.83   611.53    12.01 o
   2  19   7    23.01    19.52     8.51 <
   2  19   8     0.68    -0.39     8.60 <
   2  20  -9   382.44   397.71    13.27 o
   2  20  -8   109.73    97.66     9.26 o
   2  20  -7     1.24     6.42     8.06 <
   2  20  -6    39.17    34.72     6.87 o
   2  20  -5   149.72   162.60     7.09 o
   2  20  -4   110.56   110.83     4.72 o
   2  20  -3    18.53    13.04     4.39 <
   2  20  -2    97.98   103.76     4.64 o
   2  20  -1    24.60    20.78     4.30 o
   2  20   0    57.42    61.04     4.30 o
   2  20   1   830.91   846.52     8.16 o
   2  20   2   266.27   267.95     6.08 o
   2  20   3    33.73    31.99     4.00 o
   2  20   4   224.46   200.54     6.27 o
   2  20   5   525.82   516.92    10.11 o
   2  20   6    18.35    27.17     8.79 o
   2  20   7   437.14   439.13    13.89 o
   2  20   8    11.70     5.73     9.34 <
   2  21  -9     3.93    13.28    10.72 <
   2  21  -8    89.79    93.94     9.48 o
   2  21  -7     4.65     5.61     8.31 <
   2  21  -6   389.96   374.64    11.72 o
   2  21  -5    81.00    90.68     6.95 o
   2  21  -4   236.12   250.49     6.59 o
   2  21  -3     6.71     8.69     4.16 <
   2  21  -2     1.36    -2.53     4.43 <
   2  21  -1    14.89    12.64     4.45 <
   2  21   0   324.72   329.01     7.00 o
   2  21   1   122.01   116.57     4.30 o
   2  21   2   784.71   735.96     8.40 o
   2  21   3   782.56   766.49     8.48 o
   2  21   4   155.29   174.98     6.01 o
   2  21   5     9.73     5.99     6.66 <
   2  21   6   350.92   333.41    12.15 o
   2  21   7     3.47     8.65     9.03 <
   2  21   8   189.59   179.17    10.73 o
   2  22  -9   270.20   325.68    16.29 o
   2  22  -8    21.99    14.94     9.33 <
   2  22  -7    89.77    93.79     9.12 o
   2  22  -6   341.36   329.09    11.72 o
   2  22  -5   975.97   942.87    13.43 o
   2  22  -4   480.86   448.19     8.53 o
   2  22  -3   774.61   754.10     9.03 o
   2  22  -2   202.96   188.71     5.38 o
   2  22  -1   468.71   498.84     8.00 o
   2  22   0     7.42     6.77     4.69 <
   2  22   1   379.96   386.67     7.36 o
   2  22   2     8.01     6.94     4.32 <
   2  22   3    95.72    88.29     5.09 o
   2  22   4    46.75    35.08     6.21 o
   2  22   5   416.44   422.16    11.11 o
   2  22   6     7.53     6.71     7.76 <
   2  22   7   108.87    89.01     9.48 o
   2  23  -8     8.88    -1.30     9.58 <
   2  23  -7   171.98   178.73     9.89 o
   2  23  -6   432.58   415.27    13.08 o
   2  23  -5     1.86     4.81     7.04 <
   2  23  -4    86.32   100.68     5.83 o
   2  23  -3    24.08    21.01     4.81 o
   2  23  -2   136.58   128.08     5.23 o
   2  23  -1   106.03   103.16     5.49 o
   2  23   0   639.38   642.84    10.75 o
   2  23   1    52.59    55.91     5.09 o
   2  23   2   664.82   646.54     9.13 o
   2  23   3     7.49     5.42     5.36 <
   2  23   4    11.36    12.41     6.39 <
   2  23   5     5.37    -0.53     7.85 <
   2  23   6    23.36    18.04     8.16 <
   2  23   7    21.30    21.05     9.39 <
   2  24  -8   153.63   173.42    13.77 o
   2  24  -7    17.48    26.12     9.35 <
   2  24  -6   132.45   158.98     8.07 o
   2  24  -5   568.20   552.45    11.27 o
   2  24  -4    13.17    12.00     5.73 <
   2  24  -3     9.71    11.18     5.01 <
   2  24  -2   903.01   874.09    11.28 o
   2  24  -1    77.92    94.34     6.05 o
   2  24   0    32.70    36.01     6.24 o
   2  24   1    60.29    71.18     6.51 o
   2  24   2  1163.89  1135.64    12.53 o
   2  24   3   155.61   174.53     6.68 o
   2  24   4   371.18   355.11    10.59 o
   2  24   5   107.39   119.69     8.87 o
   2  24   6    26.22    22.42     8.98 <
   2  25  -7   279.94   275.74    11.63 o
   2  25  -6    53.84    60.17     9.40 o
   2  25  -5    76.78    79.99     8.09 o
   2  25  -4   147.56   143.15     8.58 o
   2  25  -3   584.03   547.42    10.84 o
   2  25  -2    36.14    39.47     5.77 o
   2  25  -1   335.25   322.29    10.01 o
   2  25   0   333.35   351.48    10.15 o
   2  25   1   132.54   142.11     7.18 o
   2  25   2   404.16   411.96     9.19 o
   2  25   3    14.44    15.33     7.25 <
   2  25   4    45.28    47.41     8.27 o
   2  25   5    15.17    18.14     8.61 <
   2  25   6    70.02    65.95     9.52 o
   2  26  -6    65.36    77.32     9.80 o
   2  26  -5    37.14    57.98     8.26 o
   2  26  -4    20.40    21.10     7.73 <
   2  26  -3    73.42    73.34     8.42 o
   2  26  -2    27.74    32.66     6.96 o
   2  26  -1     0.87     4.61     6.80 <
   2  26   0   278.10   273.36     9.28 o
   2  26   1    94.14   109.98     7.31 o
   2  26   2   221.68   237.60     8.34 o
   2  26   3    65.52    75.57     8.51 o
   2  26   4   113.77   116.44     9.02 o
   2  26   5    18.84     9.57     9.78 <
   2  27  -6     3.82    25.72    12.50 <
   2  27  -5   144.08   154.77    11.22 o
   2  27  -4     0.25     4.02     9.91 <
   2  27  -3   110.15   136.15    11.43 o
   2  27  -2    14.39    13.05     8.16 <
   2  27  -1   151.62   156.35     7.94 o
   2  27   0    14.04    11.70     7.16 <
   2  27   1   219.58   237.90     8.60 o
   2  27   2     7.28     3.48     8.57 <
   2  27   3   575.29   580.50    19.57 o
   2  27   4    60.41    49.70    10.46 o
   2  28  -5    88.45    88.73    14.94 o
   2  28  -4    50.07    60.85    12.14 o
   2  28  -3     5.65    14.12    12.84 <
   2  28  -2   555.17   569.30    16.48 o
   2  28  -1    60.32    64.28     8.75 o
   2  28   0    61.95    60.99     7.64 o
   2  28   1   246.31   243.21     8.90 o
   2  28   2    48.20    43.22     9.17 o
   2  28   3    45.62    52.21    14.88 o
   2  29  -4    54.49    70.74    14.47 o
   2  29  -3    70.75    70.14    13.88 o
   2  29  -2     4.43    12.46    10.25 <
   2  29  -1     3.05     5.33     8.75 <
   2  29   0     5.00    -4.91     8.89 <
   2  29   1    22.38    23.42     8.96 <
   2  29   2    12.66    11.87    10.84 <
   2  30  -1    54.78    59.91    11.79 o
   2  30   0    21.75    25.98     9.98 <
   3   0 -12  1014.30  1011.39    22.15 o
   3   0 -10  3026.61  2867.79    32.25 o
   3   0  -8   874.64   797.27    10.74 o
   3   0  -6  7920.41  7464.05    69.39 o
   3   0  -4  2490.74  2501.44    18.05 o
   3   0  -2  1670.61  1644.49    11.65 o
   3   0   2  1161.64  1438.96    14.18 o
   3   0   4  4509.97  4222.54    47.35 o
   3   0   6  1729.85  1699.44    19.85 o
   3   0   8    51.17    60.89     7.52 o
   3   0  10  1188.33  1192.72    21.73 o
   3   1 -13    75.63   101.72    13.50 o
   3   1 -12   175.96   218.70     8.89 o
   3   1 -11   518.45   467.86     9.69 o
   3   1 -10    70.70    94.09     5.40 o
   3   1  -9   126.90   139.30     4.46 o
   3   1  -8   128.34   131.05     3.91 o
   3   1  -7  4382.12  4212.77    28.37 o
   3   1  -6  1134.26  1166.03     8.03 o
   3   1  -5  5408.72  5555.59    31.77 o
   3   1  -4   302.46   415.56     2.85 o
   3   1  -3   133.32   143.72     1.80 o
   3   1  -2   396.82   413.59     2.54 o
   3   1   0     6.27     7.46     1.09 o
   3   1   1  3947.49  3955.68    26.67 o
   3   1   2   623.66   631.48     5.22 o
   3   1   3   335.49   284.51     4.36 o
   3   1   4   213.82   206.66     4.82 o
   3   1   5  5203.60  4987.61    39.25 o
   3   1   6  1783.63  1644.59    14.25 o
   3   1   7    83.96    87.47     4.59 o
   3   1   8   299.89   270.46     6.90 o
   3   1   9   274.27   289.80     7.73 o
   3   1  10    16.11    48.39     7.37 o
   3   1  11   415.76   445.13    14.93 o
   3   2 -13    22.95    65.04    13.10 o
   3   2 -12   463.51   474.40    12.23 o
   3   2 -11    29.92    47.27     6.62 o
   3   2 -10   984.66   975.22    10.69 o
   3   2  -9   138.43   146.69     4.77 o
   3   2  -8   230.20   217.89     4.84 o
   3   2  -7   554.75   562.06     5.91 o
   3   2  -6  6564.13  6379.98    38.22 o
   3   2  -5  1474.10  1619.74     9.21 o
   3   2  -4  1148.69  1213.13     6.93 o
   3   2  -3  5038.96  5350.87    28.21 o
   3   2  -2  5956.28  6098.60    49.82 o
   3   2  -1  1189.12  1281.46     6.99 o
   3   2   0  4352.33  4243.29    26.13 o
   3   2   1  4247.10  4486.78    31.50 o
   3   2   2   276.13   323.67     3.64 o
   3   2   3  1983.10  1981.61    14.24 o
   3   2   4  2151.56  2063.31    17.34 o
   3   2   5    18.03    31.99     3.43 o
   3   2   6   768.41   741.82     8.49 o
   3   2   7   119.61   140.29     4.99 o
   3   2   8     9.25     4.86     4.99 <
   3   2   9    33.98    54.63     6.14 o
   3   2  10   148.92   158.52     8.13 o
   3   2  11   308.96   346.35    12.62 o
   3   3 -12   171.54   203.42     8.84 o
   3   3 -11   456.15   447.20    10.15 o
   3   3 -10   401.76   418.46     8.52 o
   3   3  -9   156.50   154.96     4.90 o
   3   3  -8   935.20   924.01     8.30 o
   3   3  -7   487.20   503.00     5.32 o
   3   3  -6   237.04   230.26     3.55 o
   3   3  -5  2752.52  2793.09    15.29 o
   3   3  -4  1106.82  1036.40     6.35 o
   3   3  -3  2710.79  3068.82    17.68 o
   3   3  -2  2926.59  3020.28    16.59 o
   3   3  -1  1133.80  1062.98     6.27 o
   3   3   0   760.53   913.55     5.88 o
   3   3   1  3480.96  3571.40    24.28 o
   3   3   2  3182.87  3246.64    21.82 o
   3   3   3   585.03   542.06     5.01 o
   3   3   4   460.23   453.72     5.73 o
   3   3   5    42.54    51.07     3.33 o
   3   3   6   279.88   262.90     6.17 o
   3   3   7   486.22   474.65     8.11 o
   3   3   8   443.06   405.28     7.93 o
   3   3   9   430.16   404.80     9.21 o
   3   3  10    21.90    30.76     7.52 o
   3   3  11   430.20   454.74    14.11 o
   3   4 -12   287.68   277.47     8.83 o
   3   4 -11    16.06    23.87     6.73 o
   3   4 -10   155.79   174.24     5.95 o
   3   4  -9  1162.73  1122.91    10.50 o
   3   4  -8   382.14   360.77     5.88 o
   3   4  -7   191.70   204.90     3.84 o
   3   4  -6  3951.63  3930.01    23.45 o
   3   4  -5   362.15   379.71     3.70 o
   3   4  -4  1516.44  1528.78     9.21 o
   3   4  -3  7084.91  7412.66    63.20 o
   3   4  -2  1495.62  1534.33     9.30 o
   3   4  -1    75.89    72.03     1.48 o
   3   4   0  1998.17  2018.85    13.41 o
   3   4   1   796.90   691.20     5.04 o
   3   4   2   136.04   162.36     2.90 o
   3   4   3  2610.85  2724.91    18.36 o
   3   4   4  5087.37  4930.09    34.69 o
   3   4   5   102.97    91.66     3.43 o
   3   4   6   556.42   534.17     7.00 o
   3   4   7   968.88   930.75    10.46 o
   3   4   8     3.81     7.98     5.10 <
   3   4   9    14.05    15.21     6.18 <
   3   4  10    70.84    68.65     7.76 o
   3   4  11    90.26    72.50    32.74 <
   3   5 -12    18.74    37.54     7.62 o
   3   5 -11   385.17   363.77    10.07 o
   3   5 -10   286.18   276.02     7.45 o
   3   5  -9     0.32    18.73     4.38 o
   3   5  -8  1465.00  1489.29    12.18 o
   3   5  -7   195.16   193.48     4.36 o
   3   5  -6   215.12   211.77     3.55 o
   3   5  -5  1106.32  1033.56     7.08 o
   3   5  -4  3479.07  3473.54    22.72 o
   3   5  -3    82.83    83.64     1.97 o
   3   5  -2  4490.20  4440.35    27.64 o
   3   5  -1   277.61   245.98     2.45 o
   3   5   0   121.58   106.38     2.06 o
   3   5   1  5739.16  6185.80    42.80 o
   3   5   2  8310.82  8284.90    81.03 o
   3   5   3   123.69   132.57     2.92 o
   3   5   4   553.74   554.14     5.38 o
   3   5   5   747.17   643.79     6.90 o
   3   5   6    79.12    92.90     4.24 o
   3   5   7    19.33    47.59     5.02 o
   3   5   8   856.57   822.71    10.51 o
   3   5   9   168.70   142.97     7.05 o
   3   5  10     1.59     2.08     7.25 <
   3   6 -12   286.63   294.16     9.17 o
   3   6 -11    13.39    25.53     6.85 o
   3   6 -10     1.06    12.32     5.47 <
   3   6  -9  1986.69  1933.44    16.16 o
   3   6  -8    32.90    43.70     3.91 o
   3   6  -7  1227.34  1124.41     9.57 o
   3   6  -6  1353.06  1295.49     9.42 o
   3   6  -5   218.79   216.75     3.24 o
   3   6  -4    10.68    10.05     1.82 o
   3   6  -3  7435.05  7316.02    53.69 o
   3   6  -2   632.96   704.77     5.20 o
   3   6  -1  5036.19  5363.09    36.66 o
   3   6   0   132.01   128.02     2.26 o
   3   6   1  5622.81  5603.63    37.44 o
   3   6   2  1071.11  1317.38     8.79 o
   3   6   3  5494.01  5479.69    34.39 o
   3   6   4  1131.52  1127.55     8.61 o
   3   6   5   155.62   141.30     3.65 o
   3   6   6     8.38    22.27     4.24 o
   3   6   7  3076.31  2920.71    23.82 o
   3   6   8     6.49    22.33     5.45 o
   3   6   9   169.01   185.54     7.34 o
   3   6  10   213.25   217.97     8.27 o
   3   7 -12   166.86   196.32     8.49 o
   3   7 -11   100.18   118.16     7.34 o
   3   7 -10   664.06   632.87     9.66 o
   3   7  -9   452.31   440.64     7.95 o
   3   7  -8  3623.87  3505.71    26.40 o
   3   7  -7   288.28   302.35     5.31 o
   3   7  -6   537.38   530.62     5.10 o
   3   7  -5   136.26   137.91     2.99 o
   3   7  -4  2083.74  1949.04    13.48 o
   3   7  -3   123.79   138.13     2.44 o
   3   7  -2  6858.76  7025.48    73.58 o
   3   7  -1   198.79   215.59     2.51 o
   3   7   0  3615.46  3985.49    26.30 o
   3   7   1  1799.01  2106.52    13.53 o
   3   7   2  4509.35  4465.89    29.10 o
   3   7   3   520.09   545.37     5.18 o
   3   7   4  1872.09  1762.96    11.94 o
   3   7   5    46.34    38.96     3.37 o
   3   7   6  2667.62  2545.66    19.95 o
   3   7   7     8.65    21.52     5.25 o
   3   7   8  1281.03  1254.18    14.31 o
   3   7   9   223.68   242.87     7.80 o
   3   7  10     1.29    -4.37     7.40 <
   3   8 -12    58.32    71.23     8.33 o
   3   8 -11    50.85    68.27     7.19 o
   3   8 -10   194.82   215.27     6.69 o
   3   8  -9  1139.34  1149.48    11.82 o
   3   8  -8     0.60    22.90     4.45 o
   3   8  -7   764.79   751.24     7.64 o
   3   8  -6   538.81   564.67     5.36 o
   3   8  -5  3317.11  3237.72    20.35 o
   3   8  -4   689.42   673.67     5.43 o
   3   8  -3  8954.09  9052.03   125.49 o
   3   8  -2   188.94   243.02     2.66 o
   3   8  -1  2669.42  2812.41    17.67 o
   3   8   0   187.39   196.00     2.81 o
   3   8   1  3604.86  3587.23    24.08 o
   3   8   2    16.37    21.53     2.11 o
   3   8   3  1643.24  1609.71    11.02 o
   3   8   4   302.60   312.36     4.51 o
   3   8   5   305.60   275.92     5.43 o
   3   8   6   660.46   689.49     8.33 o
   3   8   7   303.95   286.61     7.23 o
   3   8   8    21.23    30.39     5.72 o
   3   8   9    58.93    60.76     6.91 o
   3   8  10    54.32    80.33     7.72 o
   3   9 -12     7.08     0.30     8.81 <
   3   9 -11  1065.89  1093.88    14.04 o
   3   9 -10   816.72   802.60    10.66 o
   3   9  -9   224.22   229.00     6.37 o
   3   9  -8  3321.91  3119.47    24.75 o
   3   9  -7   746.29   719.97     7.61 o
   3   9  -6   216.45   227.26     4.27 o
   3   9  -5  1477.21  1442.22    10.18 o
   3   9  -4  1865.69  1874.72    12.15 o
   3   9  -3   194.65   209.29     2.47 o
   3   9  -2  3416.80  3499.63    21.79 o
   3   9  -1  5087.49  5387.56    36.00 o
   3   9   0  1825.27  2024.87    12.99 o
   3   9   1  2048.20  2127.48    14.72 o
   3   9   2  1940.08  1871.07    12.12 o
   3   9   3     2.66     3.98     2.29 <
   3   9   4   817.43   817.73     6.84 o
   3   9   5   312.81   329.08     6.22 o
   3   9   6   829.57   782.46     9.42 o
   3   9   7    33.77    25.75     5.56 o
   3   9   8   747.75   707.76    10.74 o
   3   9   9    68.65    71.77     7.04 o
   3   9  10    29.19    44.35     8.09 o
   3  10 -12    95.43   128.76     9.44 o
   3  10 -11    34.95    61.57     7.31 o
   3  10 -10   223.47   248.96     7.19 o
   3  10  -9   470.80   443.66     8.26 o
   3  10  -8     0.06     9.47     4.38 <
   3  10  -7   396.61   444.29     6.59 o
   3  10  -6  1516.12  1555.78    11.32 o
   3  10  -5   145.26   139.22     3.16 o
   3  10  -4   793.98   822.15     6.59 o
   3  10  -3  3484.42  3491.24    20.98 o
   3  10  -2  1958.96  1973.87    12.28 o
   3  10  -1    29.42    29.24     1.80 o
   3  10   0   123.93    99.07     2.29 o
   3  10   1  1051.06  1010.28     7.14 o
   3  10   2   153.23   175.15     3.31 o
   3  10   3  1364.75  1314.99    10.16 o
   3  10   4   147.48   151.53     3.49 o
   3  10   5   149.10   124.21     4.41 o
   3  10   6   393.44   406.78     7.66 o
   3  10   7   474.95   420.94     9.07 o
   3  10   8     1.34    12.31     5.91 <
   3  10   9   127.42    94.64     7.17 o
   3  10  10   322.93   352.19    10.90 o
   3  11 -12    18.41    22.24     8.89 <
   3  11 -11   212.65   253.40     7.91 o
   3  11 -10   350.95   344.48     8.76 o
   3  11  -9   292.34   298.69     7.67 o
   3  11  -8   400.72   372.44     7.23 o
   3  11  -7  1134.24  1176.59    10.83 o
   3  11  -6    13.35    16.97     2.96 o
   3  11  -5  1229.93  1232.24     9.02 o
   3  11  -4   972.37   908.55     6.96 o
   3  11  -3   155.51   130.09     2.47 o
   3  11  -2   120.24   118.23     2.45 o
   3  11  -1  2103.66  1995.92    13.25 o
   3  11   0   290.05   310.88     3.39 o
   3  11   1  1765.13  1819.86    11.86 o
   3  11   2  1642.02  1641.38    11.29 o
   3  11   3   384.92   369.43     4.84 o
   3  11   4     5.81     9.78     2.99 o
   3  11   5   849.02   836.22     9.29 o
   3  11   6    59.24    61.08     4.99 o
   3  11   7    53.53    45.96     5.81 o
   3  11   8   464.18   389.55     9.62 o
   3  11   9    65.66    86.30     7.32 o
   3  11  10    32.35    30.73     9.58 o
   3  12 -12   658.80   625.51    14.07 o
   3  12 -11     4.96     3.97     7.25 <
   3  12 -10  1021.61   989.30    12.18 o
   3  12  -9   765.20   746.82    10.33 o
   3  12  -8    33.84    28.19     4.69 o
   3  12  -7   102.21    90.18     4.39 o
   3  12  -6   797.24   805.70     8.25 o
   3  12  -5   473.57   484.40     5.07 o
   3  12  -4  1396.84  1307.41     9.22 o
   3  12  -3  1550.29  1543.66     9.53 o
   3  12  -2  1001.79   968.22     6.57 o
   3  12  -1     0.56     4.78     2.02 <
   3  12   0  4432.89  4490.20    27.79 o
   3  12   1   404.41   408.76     4.20 o
   3  12   2   297.11   328.54     4.00 o
   3  12   3   305.92   276.49     4.90 o
   3  12   4  2146.54  2195.87    16.41 o
   3  12   5    19.15    16.34     4.34 o
   3  12   6  1133.12  1129.54    12.28 o
   3  12   7   222.26   212.01     7.16 o
   3  12   8   155.03   150.24     6.80 o
   3  12   9   106.46    99.59     7.37 o
   3  12  10   342.58   338.33    13.07 o
   3  13 -11   241.84   288.49     8.88 o
   3  13 -10   230.69   245.24     7.58 o
   3  13  -9   187.17   216.27     6.67 o
   3  13  -8    53.67    56.36     5.20 o
   3  13  -7   415.47   429.82     7.55 o
   3  13  -6     1.54     7.84     3.60 <
   3  13  -5  4277.66  4145.81    28.61 o
   3  13  -4  1035.55  1042.98     8.70 o
   3  13  -3     0.12     3.98     2.17 <
   3  13  -2    25.71    32.63     2.02 o
   3  13  -1  3718.69  3572.57    23.45 o
   3  13   0    41.32    46.38     2.07 o
   3  13   1   254.65   213.38     3.55 o
   3  13   2   111.70   124.29     2.80 o
   3  13   3   504.40   533.72     6.17 o
   3  13   4    89.40    93.35     3.74 o
   3  13   5  1301.92  1250.06    12.71 o
   3  13   6   134.66   132.82     5.59 o
   3  13   7   111.68   102.08     6.48 o
   3  13   8    54.31    36.41     6.48 o
   3  13   9   330.12   357.72    10.87 o
   3  14 -11    35.01    55.88     8.03 o
   3  14 -10   712.00   722.38    11.54 o
   3  14  -9    47.39    54.64     5.95 o
   3  14  -8   691.99   679.88     9.91 o
   3  14  -7   380.59   347.51     7.40 o
   3  14  -6  1760.31  1789.59    15.03 o
   3  14  -5   464.10   402.66     6.31 o
   3  14  -4   163.99   142.25     4.23 o
   3  14  -3    20.85    24.28     2.36 o
   3  14  -2   250.20   245.05     4.09 o
   3  14  -1   395.23   381.74     4.27 o
   3  14   0  4969.14  5071.72    30.04 o
   3  14   1     4.79     3.02     2.09 <
   3  14   2    75.67    88.16     3.07 o
   3  14   3   348.35   354.75     5.72 o
   3  14   4  1566.28  1575.66    13.00 o
   3  14   5    20.04    23.13     4.68 o
   3  14   6   717.78   673.15     9.76 o
   3  14   7    45.56    62.80     6.36 o
   3  14   8   117.94   108.69     7.99 o
   3  14   9    10.84    15.92     8.40 <
   3  15 -11   707.49   724.63    14.42 o
   3  15 -10    30.03    36.54     7.05 o
   3  15  -9   119.34   132.51     6.78 o
   3  15  -8    71.02    85.74     6.00 o
   3  15  -7  1477.68  1351.96    14.03 o
   3  15  -6   113.63   144.95     5.06 o
   3  15  -5  2379.78  2314.99    18.86 o
   3  15  -4  1014.15   953.85     8.89 o
   3  15  -3    15.60    19.52     2.83 o
   3  15  -2    75.18    71.13     2.98 o
   3  15  -1  7131.22  7207.77    50.04 o
   3  15   0     1.43     1.82     2.26 <
   3  15   1  1796.85  1700.29    12.32 o
   3  15   2   630.34   608.52     6.63 o
   3  15   3    25.44    29.23     3.61 o
   3  15   4   108.82   108.46     4.30 o
   3  15   5  1151.03  1148.90    12.23 o
   3  15   6   101.42   102.98     5.94 o
   3  15   7     2.45     2.42     6.77 <
   3  15   8     3.37    -1.50     7.52 <
   3  15   9   317.71   309.46    11.91 o
   3  16 -11     3.22     9.28    10.39 <
   3  16 -10     7.05    10.01     8.36 <
   3  16  -9    35.05    39.58     7.04 o
   3  16  -8    24.97    28.51     6.03 o
   3  16  -7   348.83   308.57     8.87 o
   3  16  -6   507.15   528.79     8.35 o
   3  16  -5    96.10    90.63     4.02 o
   3  16  -4   902.67   898.90     8.17 o
   3  16  -3   587.71   563.31     6.31 o
   3  16  -2    69.94    66.81     3.16 o
   3  16  -1    99.68    86.99     3.22 o
   3  16   0   466.32   457.98     4.88 o
   3  16   1    20.31    25.50     2.74 o
   3  16   2    20.23    26.80     3.33 o
   3  16   3   288.52   273.45     6.39 o
   3  16   4   739.74   725.09     9.88 o
   3  16   5     0.45     7.98     5.15 <
   3  16   6  1191.51  1119.04    14.31 o
   3  16   7    22.56    28.63     6.85 o
   3  16   8     0.66    -3.40     8.21 <
   3  16   9    29.89    42.36    10.02 o
   3  17 -10    45.21    55.84    10.18 o
   3  17  -9    22.65    14.35     8.16 <
   3  17  -8   641.52   616.63    12.01 o
   3  17  -7   717.10   659.67    11.32 o
   3  17  -6   291.61   288.40     7.26 o
   3  17  -5   185.08   159.15     4.83 o
   3  17  -4  1103.36  1133.43     9.70 o
   3  17  -3     0.74     0.80     3.47 <
   3  17  -2   449.13   459.05     6.14 o
   3  17  -1  1532.70  1550.04    12.14 o
   3  17   0    17.08    20.07     2.84 o
   3  17   1   912.45   848.18     8.17 o
   3  17   2  2086.02  2125.84    16.01 o
   3  17   3   418.18   417.52     7.63 o
   3  17   4    51.77    50.53     5.28 o
   3  17   5   477.63   431.53     9.57 o
   3  17   6    75.14    98.89     7.02 o
   3  17   7   280.31   290.65     9.11 o
   3  17   8   170.07   185.31     9.38 o
   3  18 -10    13.59    10.11    12.26 <
   3  18  -9    50.18    58.68     9.07 o
   3  18  -8     3.78     9.83     7.94 <
   3  18  -7   591.24   580.17    11.09 o
   3  18  -6   472.30   459.97     8.66 o
   3  18  -5     1.60     5.29     4.48 <
   3  18  -4   696.11   661.79     8.15 o
   3  18  -3   965.79   911.53     9.37 o
   3  18  -2   112.88   125.01     4.10 o
   3  18  -1    31.01    26.70     3.96 o
   3  18   0   248.32   238.60     4.97 o
   3  18   1   176.21   194.84     4.95 o
   3  18   2    61.38    57.44     3.70 o
   3  18   3   736.15   687.42     8.17 o
   3  18   4   129.04   137.19     5.87 o
   3  18   5   161.43   162.50     7.02 o
   3  18   6   916.70   877.83    12.98 o
   3  18   7   144.57   159.69     8.81 o
   3  18   8    99.69    83.38     9.51 o
   3  19 -10    26.81    32.62    12.42 <
   3  19  -9   272.88   271.18    11.99 o
   3  19  -8   647.80   642.43    15.46 o
   3  19  -7   496.53   485.50    12.35 o
   3  19  -6   175.79   173.19     7.17 o
   3  19  -5   346.19   359.87     7.67 o
   3  19  -4   442.33   434.47     7.55 o
   3  19  -3   658.67   627.47     8.63 o
   3  19  -2   133.58   131.71     4.39 o
   3  19  -1   614.70   620.53     8.03 o
   3  19   0    95.72   101.35     3.87 o
   3  19   1    81.39    88.23     3.83 o
   3  19   2   351.77   369.09     6.35 o
   3  19   3    73.17    73.98     4.29 o
   3  19   4   116.76   106.92     5.37 o
   3  19   5     4.58     1.93     5.65 <
   3  19   6    72.59    83.27     6.91 o
   3  19   7    18.20     4.61     8.98 <
   3  19   8   166.30   167.92    11.45 o
   3  20  -9   497.41   460.20    14.63 o
   3  20  -8   145.67   138.01     9.46 o
   3  20  -7   329.88   303.07    10.78 o
   3  20  -6    50.46    45.12     6.85 o
   3  20  -5  1645.41  1578.42    15.38 o
   3  20  -4   321.59   298.76     7.30 o
   3  20  -3  1684.07  1637.48    15.25 o
   3  20  -2     8.45     4.96     4.00 <
   3  20  -1   384.98   368.62     7.18 o
   3  20   0    18.31    19.41     3.83 o
   3  20   1   709.83   733.82     8.07 o
   3  20   2    37.18    29.06     3.92 o
   3  20   3   847.83   814.66     9.12 o
   3  20   4    36.26    35.46     5.07 o
   3  20   5     0.21    -1.86     6.19 <
   3  20   6    35.91    32.61     7.57 o
   3  20   7    12.54     3.21     9.31 <
   3  21  -9    17.82    25.25    10.86 <
   3  21  -8   864.68   856.46    16.45 o
   3  21  -7     1.21     5.41     8.36 <
   3  21  -6   388.76   387.29    11.90 o
   3  21  -5   736.77   703.12    10.46 o
   3  21  -4  1338.46  1257.52    12.87 o
   3  21  -3    60.81    60.15     5.15 o
   3  21  -2   491.23   477.51     7.67 o
   3  21  -1     4.91     7.57     4.70 <
   3  21   0   193.44   203.44     5.56 o
   3  21   1    14.32    16.34     3.89 o
   3  21   2   447.45   478.04     7.12 o
   3  21   3    34.73    35.33     4.93 o
   3  21   4   131.71   122.40     6.23 o
   3  21   5     4.12    -5.24     6.85 <
   3  21   6   148.35   152.10    10.29 o
   3  21   7   280.34   260.24    11.91 o
   3  22  -9   107.40   132.13    14.75 o
   3  22  -8    82.18   107.68     9.93 o
   3  22  -7    41.87    41.50     8.89 o
   3  22  -6   251.28   216.09     8.52 o
   3  22  -5   399.89   393.81     9.83 o
   3  22  -4   248.26   227.89     7.21 o
   3  22  -3   459.84   464.65     8.83 o
   3  22  -2     3.25     2.53     4.70 <
   3  22  -1    33.13    31.07     5.54 o
   3  22   0   144.06   126.63     5.38 o
   3  22   1   325.04   333.73     6.68 o
   3  22   2    20.37    23.69     4.74 o
   3  22   3   339.12   322.29     8.52 o
   3  22   4     3.65     7.58     5.83 <
   3  22   5     2.56     7.25     7.19 <
   3  22   6    38.09    42.05     8.92 o
   3  22   7   190.40   197.85    11.64 o
   3  23  -8   512.20   520.63    14.97 o
   3  23  -7     6.60     4.32     8.24 <
   3  23  -6     6.80     9.11     7.70 <
   3  23  -5   803.78   746.86    12.19 o
   3  23  -4   203.66   219.97     6.45 o
   3  23  -3    21.02    20.35     5.70 o
   3  23  -2   248.50   239.77     7.62 o
   3  23  -1   352.01   345.14     9.22 o
   3  23   0     2.14     4.29     5.43 <
   3  23   1   544.03   534.76     9.16 o
   3  23   2  1095.42  1148.20    12.48 o
   3  23   3    74.11    85.49     6.33 o
   3  23   4     7.41    11.61     6.68 <
   3  23   5   239.89   256.43     9.84 o
   3  23   6    37.48    38.38     9.31 o
   3  24  -8    28.20    38.56    12.80 o
   3  24  -7   111.52   107.40     9.12 o
   3  24  -6   106.81    90.35     8.42 o
   3  24  -5    11.30    18.15     8.42 <
   3  24  -4    78.98    84.04     6.08 o
   3  24  -3   404.52   401.14     9.58 o
   3  24  -2     5.77     7.73     6.09 <
   3  24  -1    11.35    14.66     5.82 <
   3  24   0   230.69   227.85     7.97 o
   3  24   1     6.47    -3.37     6.63 <
   3  24   2    55.54    57.85     5.83 o
   3  24   3   113.01   103.23     7.18 o
   3  24   4   468.18   450.11    12.15 o
   3  24   5    41.13    32.13     9.82 o
   3  24   6     8.58     4.14    10.29 <
   3  25  -7     2.56     5.00     9.89 <
   3  25  -6   323.57   293.15    11.77 o
   3  25  -5   405.38   400.99    13.46 o
   3  25  -4   150.04   164.69     7.14 o
   3  25  -3     6.58     8.25     6.91 <
   3  25  -2    10.80     2.22     6.36 <
   3  25  -1     7.69     3.76     6.76 <
   3  25   0    43.70    51.32     6.98 o
   3  25   1    11.84     4.00     6.66 <
   3  25   2    77.45    88.52     6.68 o
   3  25   3   172.05   196.27     8.84 o
   3  25   4     0.71     3.58     7.88 <
   3  25   5    68.66    72.45    10.45 o
   3  26  -6   444.19   451.88    14.38 o
   3  26  -5   221.68   216.19    11.47 o
   3  26  -4   171.55   184.68     9.60 o
   3  26  -3    50.89    58.23     7.48 o
   3  26  -2   285.71   285.19     8.63 o
   3  26  -1   233.72   236.10     8.24 o
   3  26   0   752.92   733.47    12.75 o
   3  26   1     4.91     2.26     6.86 <
   3  26   2   143.08   134.65     8.17 o
   3  26   3    90.12    86.21     8.51 o
   3  26   4    81.82    98.70    10.24 o
   3  27  -6   285.54   299.85    16.61 o
   3  27  -5     7.64     6.08    10.74 <
   3  27  -4    90.28    97.30    10.69 o
   3  27  -3     0.21    12.96     7.53 <
   3  27  -2     5.92     5.99     7.49 <
   3  27  -1   187.08   189.35     8.31 o
   3  27   0    87.74    89.20     7.66 o
   3  27   1    59.63    57.78     7.39 o
   3  27   2   106.02   111.05     9.52 o
   3  27   3    37.22    37.36    10.41 o
   3  27   4     5.32     9.96    10.88 <
   3  28  -5     0.74    29.38    26.26 <
   3  28  -4   120.91   133.35    14.47 o
   3  28  -3   115.28   122.11     9.07 o
   3  28  -2    43.95    62.39     8.09 o
   3  28  -1    29.44    33.47     7.68 o
   3  28   0    72.65    73.95     8.09 o
   3  28   1    39.79    43.14     7.81 o
   3  28   2   434.85   437.04    15.12 o
   3  28   3    97.66    99.41    15.79 o
   3  29  -3    35.45    28.02    13.44 <
   3  29  -2   125.38   129.95     9.17 o
   3  29  -1   582.91   592.11    13.18 o
   3  29   0    12.36    15.74     7.98 <
   3  29   1   737.55   676.82    18.18 o
   4   0 -12    92.69    99.03    12.39 o
   4   0 -10  1144.20  1035.32    15.55 o
   4   0  -8    87.11    87.92     5.28 o
   4   0  -6  1802.44  1731.64    17.17 o
   4   0  -2   214.63   295.33     4.09 o
   4   0   0   676.15   555.37     7.67 o
   4   0   2  4556.45  4354.77    48.62 o
   4   0   4  1155.18  1020.70    13.09 o
   4   0   6  1005.09   876.91    14.90 o
   4   0   8   195.34   197.33     9.28 o
   4   0  10     7.72    -5.51    11.41 <
   4   1 -13    99.41   131.24    13.52 o
   4   1 -12     2.57     9.21     8.30 <
   4   1 -11   531.44   501.59    10.56 o
   4   1 -10    96.70    93.70     5.49 o
   4   1  -9  2506.78  2451.52    17.90 o
   4   1  -8  1064.43  1020.41     9.26 o
   4   1  -7  1113.66  1023.12     8.76 o
   4   1  -6    12.16    11.07     2.31 o
   4   1  -5  5516.39  5466.02    31.81 o
   4   1  -4   223.68   258.80     3.30 o
   4   1  -3  5457.73  5530.78    37.25 o
   4   1  -2    18.37    35.67     1.61 o
   4   1  -1  1257.16  1268.05     7.94 o
   4   1   0   325.31   418.99     4.42 o
   4   1   1  9330.80  8993.70    80.22 o
   4   1   2   200.15   219.69     4.05 o
   4   1   3  1237.67  1211.31    10.11 o
   4   1   4     2.93     5.76     3.02 <
   4   1   5   437.52   446.01     6.99 o
   4   1   6    13.38    14.42     4.37 o
   4   1   7   776.28   748.22     9.65 o
   4   1   8    39.07    38.12     5.70 o
   4   1   9     5.45     4.36     6.90 <
   4   1  10     9.08    -5.69     8.54 <
   4   2 -13    98.00   142.77    13.76 o
   4   2 -12     0.11     5.96     7.98 <
   4   2 -11   141.83   158.78     7.19 o
   4   2 -10   560.11   530.97     8.45 o
   4   2  -9   599.02   576.23     7.30 o
   4   2  -8   980.72   968.99     9.10 o
   4   2  -7   189.05   215.62     4.32 o
   4   2  -6   814.88   818.33     6.32 o
   4   2  -5   724.27   740.37     5.23 o
   4   2  -4  5802.86  5899.47    42.91 o
   4   2  -3  1228.79  1317.98     8.30 o
   4   2  -2   478.38   506.74     4.19 o
   4   2  -1  3653.56  3831.85    22.86 o
   4   2   0  4017.14  3969.56    28.87 o
   4   2   1   701.77   882.71     7.70 o
   4   2   2  4037.90  3967.56    27.33 o
   4   2   3   533.57   503.04     5.91 o
   4   2   4    44.29    42.46     3.43 o
   4   2   5   120.37   154.47     4.68 o
   4   2   6  1061.66  1018.97     9.94 o
   4   2   7     9.82    22.51     5.16 o
   4   2   8   225.21   228.39     7.16 o
   4   2   9   131.37   139.38     7.52 o
   4   2  10    31.55    17.22     8.61 <
   4   3 -13   327.36   374.57    15.88 o
   4   3 -12   301.39   306.97     9.85 o
   4   3 -11   393.52   384.49     9.93 o
   4   3 -10   301.23   310.06     7.62 o
   4   3  -9  1192.20  1123.49    10.47 o
   4   3  -8  1286.50  1199.13    10.38 o
   4   3  -7  2151.46  2041.80    15.08 o
   4   3  -6   775.24   753.23     5.77 o
   4   3  -5  3100.76  2890.38    16.93 o
   4   3  -4    26.32    31.79     1.91 o
   4   3  -3  6343.06  6579.45    42.00 o
   4   3  -2  3120.78  3133.09    20.45 o
   4   3  -1   632.65   678.79     5.16 o
   4   3   0   230.72   198.30     3.37 o
   4   3   1  6120.57  6157.74    48.48 o
   4   3   2   494.43   473.80     5.65 o
   4   3   3   724.51   660.90     6.75 o
   4   3   4  3263.73  3095.03    24.15 o
   4   3   5  4482.62  4084.13    30.00 o
   4   3   6     1.53     6.93     4.28 <
   4   3   7  1135.34  1050.80    11.27 o
   4   3   8   418.78   400.55    10.09 o
   4   3   9   167.79   167.35     7.50 o
   4   3  10    93.36    99.02     8.93 o
   4   4 -12    75.35    91.12     8.26 o
   4   4 -11  1265.35  1234.90    14.57 o
   4   4 -10   648.03   629.80     9.37 o
   4   4  -9   133.48   121.66     5.04 o
   4   4  -8   168.56   191.42     5.33 o
   4   4  -7  2936.14  2945.92    20.92 o
   4   4  -6   886.55   899.07     6.86 o
   4   4  -5  1611.74  1576.42     9.73 o
   4   4  -4  1881.40  1890.12    11.51 o
   4   4  -3   210.67   319.65     3.55 o
   4   4  -2   169.19   169.54     2.72 o
   4   4  -1  3092.22  3094.71    20.79 o
   4   4   0  1455.52  1398.32    10.68 o
   4   4   1     6.12    12.13     2.07 o
   4   4   2  1182.67  1231.16     9.64 o
   4   4   3  1384.80  1354.67    11.10 o
   4   4   4   946.43   929.83     8.40 o
   4   4   5  2709.79  2719.15    21.39 o
   4   4   6   104.24   109.46     4.73 o
   4   4   7    68.62    62.97     5.14 o
   4   4   8    31.19    28.99     6.46 o
   4   4   9   670.92   635.67    11.94 o
   4   4  10    56.97    59.50     8.31 o
   4   5 -12   927.75   898.37    13.58 o
   4   5 -11   111.59   128.38     7.19 o
   4   5 -10     6.11    16.09     5.54 <
   4   5  -9   377.40   334.87     7.18 o
   4   5  -8  1440.57  1372.70    12.18 o
   4   5  -7   731.98   721.49     7.63 o
   4   5  -6  2983.82  2984.90    19.63 o
   4   5  -5  1511.77  1600.19    10.41 o
   4   5  -4    35.33    45.38     2.12 o
   4   5  -3   474.04   498.74     4.42 o
   4   5  -2  9542.58  9565.09   229.84 o
   4   5  -1   152.56   156.34     3.10 o
   4   5   0  9034.34  9425.40    90.60 o
   4   5   1   186.20   154.68     3.43 o
   4   5   2   352.27   320.43     4.57 o
   4   5   3   131.42   134.93     3.57 o
   4   5   4  2338.93  2349.86    17.64 o
   4   5   5   497.64   525.29     7.30 o
   4   5   6    76.16    68.42     4.39 o
   4   5   7    34.12    36.76     5.73 o
   4   5   8   466.49   456.59    10.36 o
   4   5   9     8.58    14.38     7.13 <
   4   5  10   371.59   375.38    11.13 o
   4   6 -12    78.44    95.05     7.98 o
   4   6 -11   656.21   643.06    11.32 o
   4   6 -10   213.58   209.32     6.58 o
   4   6  -9   326.80   298.83     7.23 o
   4   6  -8    90.38    94.10     4.46 o
   4   6  -7  4951.42  4719.32    33.84 o
   4   6  -6    74.38    83.74     3.08 o
   4   6  -5   149.04   124.31     3.33 o
   4   6  -4   662.57   665.76     5.69 o
   4   6  -3  2532.85  2459.75    16.93 o
   4   6  -2   448.81   533.91     4.34 o
   4   6  -1  1875.72  1758.94    13.86 o
   4   6   0   383.42   503.19     5.05 o
   4   6   1     2.66     1.08     1.93 <
   4   6   2   355.60   361.75     4.79 o
   4   6   3  2638.76  2584.93    17.00 o
   4   6   4     4.40    10.66     3.22 o
   4   6   5  3006.27  2826.15    22.14 o
   4   6   6    54.78    33.25     4.33 o
   4   6   7    58.63    45.75     5.92 o
   4   6   8    37.52    27.94     7.07 o
   4   6   9   402.15   374.12    10.38 o
   4   6  10    27.34    23.00     8.09 <
   4   7 -12   566.31   564.80    11.96 o
   4   7 -11    91.42    83.44     7.25 o
   4   7 -10   154.85   173.29     6.36 o
   4   7  -9    25.37    32.15     5.05 o
   4   7  -8  1554.04  1607.72    13.71 o
   4   7  -7   115.24   119.96     4.06 o
   4   7  -6  2746.84  2853.23    19.37 o
   4   7  -5     8.82     8.00     2.76 <
   4   7  -4   103.79   109.43     2.89 o
   4   7  -3   117.43   121.50     2.69 o
   4   7  -2  4492.64  4374.80    28.83 o
   4   7  -1   948.54  1050.62     7.81 o
   4   7   0  4103.10  4182.34    28.02 o
   4   7   1     8.63     4.16     2.18 <
   4   7   2   468.62   410.51     5.22 o
   4   7   3    20.33    23.87     3.37 o
   4   7   4   232.74   261.12     4.99 o
   4   7   5   187.73   197.31     5.00 o
   4   7   6   268.62   249.77     6.80 o
   4   7   7    14.33    11.72     5.81 <
   4   7   8   876.91   858.94    13.62 o
   4   7   9    46.37    58.29     7.40 o
   4   7  10   113.08   118.10     9.12 o
   4   8 -12     7.06    19.54     8.78 <
   4   8 -11   524.54   494.74    10.81 o
   4   8 -10   140.25   164.15     6.45 o
   4   8  -9   344.76   303.82     7.57 o
   4   8  -8   345.10   349.25     7.31 o
   4   8  -7  2315.07  2272.33    17.51 o
   4   8  -6    14.93    25.22     3.02 o
   4   8  -5  1415.51  1362.32    10.02 o
   4   8  -4   948.44   929.13     7.59 o
   4   8  -3  1876.00  1924.06    12.46 o
   4   8  -2    33.63    23.00     1.79 o
   4   8  -1  5243.26  5420.41    35.46 o
   4   8   0  2039.97  2106.10    13.66 o
   4   8   1     0.84     1.10     2.22 <
   4   8   2    41.31    42.55     2.94 o
   4   8   3  6396.00  6260.87    45.82 o
   4   8   4     0.33     5.33     3.56 <
   4   8   5   490.30   476.03     6.85 o
   4   8   6     2.91     7.71     4.55 <
   4   8   7    18.13    13.07     6.05 <
   4   8   8   126.08   140.17     7.85 o
   4   8   9   348.88   345.71     9.65 o
   4   8  10   118.72   133.32     9.87 o
   4   9 -12   375.73   364.38    11.81 o
   4   9 -11   153.72   163.21     7.22 o
   4   9 -10   551.69   566.75     9.70 o
   4   9  -9   587.03   584.61     8.79 o
   4   9  -8   555.03   567.46     7.99 o
   4   9  -7   188.50   163.80     4.81 o
   4   9  -6  3078.39  2803.75    19.98 o
   4   9  -5   138.68   146.58     3.61 o
   4   9  -4   130.73   113.10     3.01 o
   4   9  -3   649.34   653.47     4.87 o
   4   9  -2  5293.83  5182.98    34.21 o
   4   9  -1   186.77   178.70     3.03 o
   4   9   0  1686.02  1677.72    11.13 o
   4   9   1   606.17   547.92     5.99 o
   4   9   2   764.94   771.37     7.39 o
   4   9   3    39.10    46.33     3.13 o
   4   9   4  3515.85  3240.59    23.58 o
   4   9   5   285.81   300.31     6.71 o
   4   9   6   441.17   395.21     8.04 o
   4   9   7   133.75   153.38     6.89 o
   4   9   8   543.99   507.77    11.74 o
   4   9   9    11.37    12.30     7.95 <
   4  10 -12   245.24   291.97    10.34 o
   4  10 -11   163.94   180.24     7.76 o
   4  10 -10   166.12   177.64     7.09 o
   4  10  -9   222.10   259.20     7.68 o
   4  10  -8  1595.03  1482.25    13.41 o
   4  10  -7  1813.27  1865.72    15.51 o
   4  10  -6   500.92   450.03     5.56 o
   4  10  -5   350.18   333.69     4.30 o
   4  10  -4  3166.45  3140.78    19.14 o
   4  10  -3   309.39   297.11     3.62 o
   4  10  -2  1191.44  1142.36     8.30 o
   4  10  -1  3750.47  3936.39    25.64 o
   4  10   0  2525.20  2603.80    17.06 o
   4  10   1   173.13   185.36     4.20 o
   4  10   2  1894.78  1877.47    14.53 o
   4  10   3   486.48   501.05     6.23 o
   4  10   4    79.73    74.48     3.58 o
   4  10   5    98.14   106.38     4.59 o
   4  10   6   614.11   609.23     9.62 o
   4  10   7     1.21     4.16     5.91 <
   4  10   8   118.67   137.76     8.02 o
   4  10   9   397.86   387.41    12.26 o
   4  11 -12    61.93    61.98     9.87 o
   4  11 -11   309.37   332.17     9.33 o
   4  11 -10     8.15    12.15     6.35 <
   4  11  -9  2023.24  1971.42    18.41 o
   4  11  -8   949.07   901.90    10.03 o
   4  11  -7    22.64    36.05     4.57 o
   4  11  -6   637.05   607.61     6.60 o
   4  11  -5  1079.60  1083.96     8.27 o
   4  11  -4     5.59     8.42     2.08 o
   4  11  -3  2532.73  2431.69    16.03 o
   4  11  -2  2925.71  2872.34    21.51 o
   4  11  -1   376.78   393.12     4.82 o
   4  11   0  2500.96  2659.50    18.58 o
   4  11   1  1304.96  1226.09     9.42 o
   4  11   2    57.19    56.63     2.76 o
   4  11   3   774.30   731.18     7.43 o
   4  11   4   619.48   574.96     6.73 o
   4  11   5   389.80   392.28     6.85 o
   4  11   6    31.58    27.08     5.31 o
   4  11   7   302.83   322.65     8.79 o
   4  11   8     4.40    10.45     7.68 <
   4  11   9     4.66    -3.94     9.17 <
   4  12 -12   266.17   279.28    11.46 o
   4  12 -11     5.29    23.85     7.32 o
   4  12 -10   236.65   251.14     7.80 o
   4  12  -9    20.87    39.79     6.00 o
   4  12  -8   442.95   432.88     8.13 o
   4  12  -7   478.90   476.79     7.43 o
   4  12  -6  1533.89  1484.84    12.09 o
   4  12  -5    10.92    17.49     3.07 o
   4  12  -4  3259.66  3218.76    19.80 o
   4  12  -3  1055.30  1028.71     8.38 o
   4  12  -2  1488.09  1431.26    10.56 o
   4  12  -1   190.43   185.96     3.51 o
   4  12   0  1422.56  1463.44    10.48 o
   4  12   1   779.61   785.61     7.26 o
   4  12   2  1783.94  1734.73    13.14 o
   4  12   3    77.72    77.17     3.74 o
   4  12   4    15.85    15.14     3.44 o
   4  12   5   716.08   651.82     9.01 o
   4  12   6   980.91   986.06    11.99 o
   4  12   7    25.43    23.09     6.58 o
   4  12   8   220.73   233.23     8.85 o
   4  12   9     7.89    -6.04    10.23 <
   4  13 -11   683.49   691.88    13.04 o
   4  13 -10     6.82    15.94     6.69 <
   4  13  -9  1041.52   991.60    12.98 o
   4  13  -8   320.25   307.39     8.53 o
   4  13  -7   205.48   218.25     5.85 o
   4  13  -6    77.86    57.08     4.03 o
   4  13  -5   879.65   963.53     8.40 o
   4  13  -4    14.16    24.58     2.69 o
   4  13  -3  1013.40   959.65     7.72 o
   4  13  -2   524.41   499.70     5.25 o
   4  13  -1   274.75   290.58     4.09 o
   4  13   0     0.29     3.46     2.51 <
   4  13   1  2833.89  2815.75    19.37 o
   4  13   2   704.45   686.61     6.86 o
   4  13   3   197.43   209.49     5.36 o
   4  13   4   232.06   234.49     6.12 o
   4  13   5    18.11    24.89     4.75 o
   4  13   6   312.95   356.79     9.39 o
   4  13   7   640.72   635.38    12.41 o
   4  13   8    12.02     6.85     8.72 <
   4  13   9     1.87   -18.24    11.40 <
   4  14 -11     3.89     1.39     8.71 <
   4  14 -10   754.43   711.54    12.21 o
   4  14  -9     2.61     9.29     6.42 <
   4  14  -8   923.74   932.67    11.54 o
   4  14  -7     2.41     4.29     4.70 <
   4  14  -6  1091.84   989.75     9.67 o
   4  14  -5     4.61     5.38     3.15 <
   4  14  -4  3009.67  2903.53    20.06 o
   4  14  -3    96.05    79.67     3.24 o
   4  14  -2   925.62   882.29     6.87 o
   4  14  -1     8.94    12.64     2.29 o
   4  14   0  1309.69  1312.06     9.20 o
   4  14   1     2.46     5.50     3.02 <
   4  14   2  1710.22  1559.73    12.57 o
   4  14   3    65.37    62.35     4.09 o
   4  14   4    55.47    66.84     4.56 o
   4  14   5    85.39    76.64     5.42 o
   4  14   6  1113.18  1101.91    15.16 o
   4  14   7   107.35   119.91     8.44 o
   4  14   8    26.80     4.51     8.89 <
   4  14   9    46.79    50.88    14.07 o
   4  15 -11   343.19   354.70    13.22 o
   4  15 -10    93.43   113.00     7.81 o
   4  15  -9   453.54   430.46     9.62 o
   4  15  -8    17.72    28.03     5.94 o
   4  15  -7     0.90     0.63     4.81 <
   4  15  -6   171.83   157.74     4.82 o
   4  15  -5  1169.68  1183.05    10.82 o
   4  15  -4   486.47   461.01     6.04 o
   4  15  -3    80.96    81.07     3.29 o
   4  15  -2    70.68    71.04     2.92 o
   4  15  -1   263.09   304.42     4.61 o
   4  15   0   512.15   529.31     5.61 o
   4  15   1  2026.50  2051.15    14.90 o
   4  15   2    71.84    95.31     4.11 o
   4  15   3    33.55    35.67     4.39 o
   4  15   4    62.04    70.73     5.00 o
   4  15   5   392.81   381.54     9.37 o
   4  15   6    51.20    54.23     6.95 o
   4  15   7  1355.35  1276.45    18.31 o
   4  15   8     7.76    -5.90     9.42 <
   4  16 -11   209.66   236.28    11.02 o
   4  16 -10   602.92   554.32    13.90 o
   4  16  -9   217.74   219.02     8.36 o
   4  16  -8   250.47   234.41     7.30 o
   4  16  -7   244.11   219.84     6.33 o
   4  16  -6   374.29   366.61     7.70 o
   4  16  -5   581.31   551.80     7.41 o
   4  16  -4  1554.53  1544.53    12.15 o
   4  16  -3   840.28   797.52     8.38 o
   4  16  -2   318.05   294.35     4.64 o
   4  16  -1   233.46   231.91     4.84 o
   4  16   0  1328.33  1375.14    11.05 o
   4  16   1    32.51    31.41     3.64 o
   4  16   2  1439.88  1361.42    12.94 o
   4  16   3   486.07   494.51     8.48 o
   4  16   4    44.84    25.50     5.51 o
   4  16   5   807.37   782.59    11.28 o
   4  16   6    45.07    52.50     6.86 o
   4  16   7   103.49   108.05     9.16 o
   4  16   8    67.77    58.34    10.72 o
   4  17 -10    29.22    17.76    10.09 <
   4  17  -9   776.13   770.84    14.42 o
   4  17  -8   186.73   203.92     8.48 o
   4  17  -7   125.47   113.74     6.40 o
   4  17  -6   440.73   413.03     8.61 o
   4  17  -5  1038.57   986.43    10.55 o
   4  17  -4     7.70     1.98     3.73 <
   4  17  -3   548.49   545.60     7.22 o
   4  17  -2  1105.11  1065.73     8.93 o
   4  17  -1   281.84   276.08     5.41 o
   4  17   0   252.45   232.20     5.41 o
   4  17   1    99.88   107.02     4.15 o
   4  17   2     4.55     3.91     3.92 <
   4  17   3   778.22   750.24    10.12 o
   4  17   4   277.74   282.63     8.54 o
   4  17   5   104.55   100.96     6.21 o
   4  17   6   100.60    96.06     7.63 o
   4  17   7   510.51   453.97    11.67 o
   4  17   8    13.59     9.49    10.91 <
   4  18 -10    70.09    79.47    12.36 o
   4  18  -9     7.19    11.50    10.00 <
   4  18  -8    43.75    41.10     9.02 o
   4  18  -7   564.93   539.60    11.24 o
   4  18  -6   350.52   303.87     8.48 o
   4  18  -5   929.42   858.42    10.16 o
   4  18  -4   564.97   568.37     7.62 o
   4  18  -3    71.08    78.93     4.43 o
   4  18  -2   289.19   273.62     6.45 o
   4  18  -1   928.73   925.06     9.42 o
   4  18   0  1125.13  1178.06    10.52 o
   4  18   1   118.45   115.36     4.14 o
   4  18   2   310.23   293.55     6.69 o
   4  18   3   761.65   797.22    10.56 o
   4  18   4    32.52    42.18     5.87 o
   4  18   5    92.88    91.41     6.37 o
   4  18   6   251.10   208.63     8.63 o
   4  18   7     7.61     2.07     7.62 <
   4  19 -10   156.57   181.43    14.51 o
   4  19  -9   216.98   225.96    11.69 o
   4  19  -8    48.11    47.05     9.66 o
   4  19  -7    26.28    34.43     7.58 o
   4  19  -6  1170.07  1105.04    12.69 o
   4  19  -5    30.96    26.27     5.27 o
   4  19  -4    15.61    15.74     4.93 o
   4  19  -3    64.64    74.71     4.60 o
   4  19  -2  2609.60  2573.53    22.83 o
   4  19  -1    18.33    25.14     4.18 o
   4  19   0   267.52   248.38     6.08 o
   4  19   1   178.70   184.54     5.00 o
   4  19   2    40.15    31.41     4.11 o
   4  19   3    18.69    19.90     4.83 o
   4  19   4   855.23   870.94    12.58 o
   4  19   5     1.74    -4.39     6.10 <
   4  19   6    94.60    91.41     8.00 o
   4  19   7     7.86   -15.62     8.98 <
   4  20  -9     4.47    -2.80    10.59 <
   4  20  -8     3.54    -5.67     8.84 <
   4  20  -7   495.18   508.62    11.83 o
   4  20  -6   300.48   285.24     8.30 o
   4  20  -5   952.56   918.51    11.47 o
   4  20  -4   147.83   159.14     5.82 o
   4  20  -3   312.96   295.77     8.26 o
   4  20  -2     5.89    15.11     4.75 o
   4  20  -1   862.97   853.30    10.14 o
   4  20   0     0.81    -0.41     4.18 <
   4  20   1    16.28    10.03     4.03 <
   4  20   2    10.05    15.67     4.21 o
   4  20   3  1556.26  1589.11    14.94 o
   4  20   4     9.74    11.50     5.27 <
   4  20   5    23.92    23.58     7.07 o
   4  20   6   249.29   207.69     9.13 o
   4  20   7    65.49    60.31    10.78 o
   4  21  -9   140.89   145.72    11.77 o
   4  21  -8    69.94    65.72     9.42 o
   4  21  -7   163.10   160.27     8.66 o
   4  21  -6   482.58   471.43    10.05 o
   4  21  -5     2.27     4.56     5.74 <
   4  21  -4   103.85   110.52     6.35 o
   4  21  -3   364.24   332.48     8.94 o
   4  21  -2   574.52   580.33    11.01 o
   4  21  -1   823.00   809.21    10.95 o
   4  21   0   115.13   109.93     4.88 o
   4  21   1     7.83     8.52     4.45 <
   4  21   2   684.19   717.65     9.30 o
   4  21   3     2.57    13.68     5.14 <
   4  21   4   141.71   154.42     6.18 o
   4  21   5    43.74    44.53     7.48 o
   4  21   6    17.98     3.87    10.05 <
   4  22  -9    13.45    47.78    26.16 <
   4  22  -8    58.22    69.07     9.98 o
   4  22  -7   775.71   751.28    16.34 o
   4  22  -6   148.51   135.51     8.22 o
   4  22  -5   316.29   306.71     9.34 o
   4  22  -4    22.25    22.87     6.28 o
   4  22  -3   597.05   563.89    11.50 o
   4  22  -2   246.04   235.30     7.55 o
   4  22  -1   558.86   553.04    10.45 o
   4  22   0    17.34    20.54     4.63 o
   4  22   1    28.18    18.85     4.68 o
   4  22   2    13.22    16.51     4.83 o
   4  22   3   137.56   161.78     6.78 o
   4  22   4    10.30     6.35     6.55 <
   4  22   5   558.27   504.31    14.75 o
   4  22   6   134.14   141.84    11.13 o
   4  23  -8   241.68   246.32    11.46 o
   4  23  -7     6.25    19.97     9.38 <
   4  23  -6   246.30   244.95     9.10 o
   4  23  -5     7.64    10.23     6.77 <
   4  23  -4   261.90   246.08     8.47 o
   4  23  -3    95.67    89.22     7.66 o
   4  23  -2   266.38   279.59     8.38 o
   4  23  -1     2.82     2.36     6.01 <
   4  23   0   556.30   570.35    10.60 o
   4  23   1   338.77   328.19     7.55 o
   4  23   2     8.10    18.13     5.36 o
   4  23   3     9.79     9.42     7.16 <
   4  23   4    69.17    75.17     8.42 o
   4  23   5     1.63    -0.66     8.67 <
   4  24  -7   124.63   134.83    10.60 o
   4  24  -6   430.74   414.02    12.59 o
   4  24  -5    92.67    97.49     8.11 o
   4  24  -4    84.67    85.66     7.89 o
   4  24  -3   138.56   157.39     7.79 o
   4  24  -2   354.21   335.08     9.98 o
   4  24  -1    49.67    48.15     6.41 o
   4  24   0    42.26    41.38     6.27 o
   4  24   1   101.53   117.12     6.99 o
   4  24   2     4.88    -3.04     6.42 <
   4  24   3   299.65   320.82    10.51 o
   4  24   4    93.90    83.42     8.26 o
   4  24   5    95.31    84.08    10.69 o
   4  25  -7   405.04   404.30    14.92 o
   4  25  -6    91.76    93.74    11.13 o
   4  25  -5    20.55    24.62     8.06 o
   4  25  -4     4.09     1.30     7.19 <
   4  25  -3   382.44   352.74    11.54 o
   4  25  -2   231.78   243.41     8.44 o
   4  25  -1   137.95   157.74     7.59 o
   4  25   0   210.83   220.56     8.60 o
   4  25   1   194.18   211.40     8.24 o
   4  25   2   100.92    92.63     7.22 o
   4  25   3   391.97   388.15    14.17 o
   4  25   4   203.35   203.04     9.29 o
   4  26  -6   126.50   136.38    12.08 o
   4  26  -5    11.64    16.34     8.33 <
   4  26  -4    96.39   101.04     8.31 o
   4  26  -3   136.07   149.47     8.85 o
   4  26  -2   148.30   146.25     8.56 o
   4  26  -1    42.36    32.22     7.94 o
   4  26   0   202.66   209.96     8.83 o
   4  26   1     3.15     2.94     7.40 <
   4  26   2   227.73   203.50     9.51 o
   4  26   3   400.70   393.70    12.95 o
   4  27  -5    73.58    84.42    10.06 o
   4  27  -4   121.62   122.44     9.35 o
   4  27  -3   242.80   239.84     9.01 o
   4  27  -2     3.52    10.16     8.27 <
   4  27  -1     5.53    15.24     8.17 <
   4  27   0   199.76   182.63     8.29 o
   4  27   1   115.15   126.25     8.71 o
   4  27   2    75.54    63.66    10.70 o
   4  27   3    13.02    12.19    10.77 <
   4  28  -4   235.83   250.16    10.41 o
   4  28  -3     6.26     5.94     8.79 <
   4  28  -2    19.10    15.14     8.70 <
   4  28  -1     0.19     4.69     7.99 <
   4  28   0    41.29    48.98     8.03 o
   4  28   1    53.34    41.63     8.69 o
   4  29  -1     3.81    32.54    17.28 <
   5   0 -12  1029.75   985.75    21.75 o
   5   0 -10    42.06    59.28     7.63 o
   5   0  -8  1984.26  1962.90    22.78 o
   5   0  -6  3545.14  3475.87    28.57 o
   5   0  -4   197.21   143.28     4.32 o
   5   0  -2  2308.77  2220.77    22.84 o
   5   0   0   101.68   101.50     4.29 o
   5   0   2  5692.99  5540.25    61.75 o
   5   0   4  5013.78  4909.70    55.68 o
   5   0   6   361.75   271.34    10.50 o
   5   0   8   237.88   192.34    11.59 o
   5   1 -13   886.36   889.42    21.92 o
   5   1 -12     1.31    21.89     8.44 <
   5   1 -11     4.98    16.15     6.89 <
   5   1 -10   170.89   169.53     6.33 o
   5   1  -9   930.24   866.77     9.61 o
   5   1  -8  1487.01  1383.92    11.58 o
   5   1  -7  1348.58  1336.13    10.28 o
   5   1  -6   928.33   915.50     6.73 o
   5   1  -5     3.14     4.73     2.39 <
   5   1  -4   204.20   187.08     3.37 o
   5   1  -3 12317.10 12744.30   248.70 o
   5   1  -2    21.43    16.10     2.30 o
   5   1  -1  3010.88  3116.96    21.38 o
   5   1   0  1250.17  1326.15    10.90 o
   5   1   1   595.93   502.98     6.58 o
   5   1   2   459.44   459.88     6.71 o
   5   1   3  2001.22  1983.35    15.52 o
   5   1   4     3.86    15.51     4.63 o
   5   1   5     9.87     6.35     4.64 <
   5   1   6   345.40   303.30     7.98 o
   5   1   7   443.61   417.79     8.66 o
   5   1   8    39.92    35.40     6.69 o
   5   1   9   490.61   469.64    12.53 o
   5   2 -13    11.83    48.46    13.03 o
   5   2 -12   472.55   460.81    12.23 o
   5   2 -11   180.14   181.43     8.02 o
   5   2 -10   372.06   343.53     8.45 o
   5   2  -9    36.30    59.22     4.86 o
   5   2  -8  2067.19  1950.19    15.06 o
   5   2  -7   274.99   240.03     4.82 o
   5   2  -6  2406.07  2285.27    13.97 o
   5   2  -5    93.24    89.64     2.62 o
   5   2  -4  2034.33  2039.51    13.05 o
   5   2  -3   368.76   416.02     4.42 o
   5   2  -2  7389.00  7301.04    60.21 o
   5   2  -1   586.76   596.39     5.56 o
   5   2   0   337.17   374.02     4.92 o
   5   2   1    18.30    12.42     2.89 o
   5   2   2  4205.30  4164.59    31.77 o
   5   2   3   458.48   414.58     6.58 o
   5   2   4  3025.39  2875.36    23.00 o
   5   2   5    79.95    87.74     5.09 o
   5   2   6   274.48   254.83     6.89 o
   5   2   7   174.90   193.17     6.67 o
   5   2   8   526.90   506.69    10.73 o
   5   2   9    88.71    90.12     8.60 o
   5   3 -12    38.87    59.51     8.29 o
   5   3 -11     1.90     6.80     7.19 <
   5   3 -10   915.76   869.86    10.87 o
   5   3  -9  2377.99  2260.87    18.45 o
   5   3  -8   359.28   331.20     6.18 o
   5   3  -7   488.24   480.00     5.42 o
   5   3  -6  2511.91  2506.53    15.40 o
   5   3  -5   473.78   453.93     4.57 o
   5   3  -4   360.20   345.25     4.00 o
   5   3  -3  3113.73  2994.44    20.36 o
   5   3  -2    40.34    40.75     2.67 o
   5   3  -1   325.54   256.41     3.73 o
   5   3   0  2604.71  2615.09    20.62 o
   5   3   1    12.38     9.94     2.89 o
   5   3   2   578.81   580.42     7.02 o
   5   3   3  1739.84  1617.45    12.67 o
   5   3   4     7.15     6.57     3.65 <
   5   3   5    37.70    35.14     4.66 o
   5   3   6  1013.62   945.59    11.47 o
   5   3   7   387.80   346.36     9.49 o
   5   3   8     0.81     4.83     6.53 <
   5   3   9    54.18    40.83     8.35 o
   5   4 -12   183.04   188.99     8.85 o
   5   4 -11   592.71   541.15    11.59 o
   5   4 -10     9.51    23.85     6.01 o
   5   4  -9   742.84   706.10     9.60 o
   5   4  -8   630.50   634.03     7.41 o
   5   4  -7  1688.98  1641.84    11.50 o
   5   4  -6   941.91   922.26     7.30 o
   5   4  -5  6980.55  6869.31    43.76 o
   5   4  -4   615.45   647.43     5.40 o
   5   4  -3   198.91   167.63     3.56 o
   5   4  -2  5350.83  5506.11    46.61 o
   5   4  -1  2439.26  2412.81    17.19 o
   5   4   0   383.65   384.03     4.77 o
   5   4   1  2337.25  2194.60    17.61 o
   5   4   2   987.14   984.38     9.01 o
   5   4   3    20.37    26.81     3.22 o
   5   4   4   113.08   117.50     4.19 o
   5   4   5   482.69   452.65     8.34 o
   5   4   6   213.80   198.88     6.60 o
   5   4   7   139.42   140.30     6.45 o
   5   4   8   458.02   427.89    10.29 o
   5   4   9   136.62   140.46     8.38 o
   5   5 -12   243.22   255.82     9.24 o
   5   5 -11    54.82    61.58     7.50 o
   5   5 -10  2553.78  2442.66    21.88 o
   5   5  -9   180.25   179.02     5.94 o
   5   5  -8    18.00     7.80     4.19 <
   5   5  -7  1389.38  1310.86    10.70 o
   5   5  -6  1662.94  1626.20    11.60 o
   5   5  -5   122.85   117.41     3.13 o
   5   5  -4  2776.73  2850.34    18.66 o
   5   5  -3  1035.18  1050.95     8.33 o
   5   5  -2   428.14   413.85     5.02 o
   5   5  -1    92.80   109.09     3.17 o
   5   5   0  3437.58  3314.61    25.32 o
   5   5   1   305.02   294.26     5.22 o
   5   5   2    45.47    42.30     3.16 o
   5   5   3  2110.02  1919.70    15.01 o
   5   5   4  1531.53  1494.95    12.23 o
   5   5   5   428.60   388.51     7.80 o
   5   5   6   978.87   974.68    12.44 o
   5   5   7    27.57    14.70     5.88 <
   5   5   8    84.61    79.71     7.62 o
   5   5   9    29.23    12.24     8.30 <
   5   6 -12     1.58     8.60     8.11 <
   5   6 -11   249.49   249.11     8.49 o
   5   6 -10    91.89   124.20     6.49 o
   5   6  -9  2113.82  1983.29    18.21 o
   5   6  -8    24.41    25.90     4.32 o
   5   6  -7   423.41   450.62     6.19 o
   5   6  -6    59.96    66.09     3.17 o
   5   6  -5  3960.68  3923.78    25.00 o
   5   6  -4    27.88    25.95     2.42 o
   5   6  -3     8.74     7.12     2.45 <
   5   6  -2     2.94     4.01     2.47 <
   5   6  -1  4413.81  4514.96    32.49 o
   5   6   0   102.79   124.81     3.91 o
   5   6   1  3209.16  3212.06    25.95 o
   5   6   2    16.82    14.87     3.06 o
   5   6   3    12.55    22.79     3.35 o
   5   6   4    82.15    88.29     4.03 o
   5   6   5  1194.51  1135.99    11.43 o
   5   6   6    20.24    21.55     5.83 o
   5   6   7   193.51   186.30     6.84 o
   5   6   8    16.02    17.65     7.39 <
   5   6   9    48.02    42.18     9.07 o
   5   7 -12   581.34   555.87    13.84 o
   5   7 -11   110.54   114.69     7.26 o
   5   7 -10  1758.69  1711.50    17.05 o
   5   7  -9    20.22    29.78     5.54 o
   5   7  -8   253.89   252.70     6.17 o
   5   7  -7    12.75    16.90     3.79 o
   5   7  -6  3039.76  3049.65    20.66 o
   5   7  -5    57.69    68.61     3.06 o
   5   7  -4  5516.21  5352.96    37.64 o
   5   7  -3    89.73    96.89     2.88 o
   5   7  -2   338.28   321.16     4.93 o
   5   7  -1     4.03     9.57     2.69 o
   5   7   0  3615.42  3541.32    29.45 o
   5   7   1    88.17   101.47     3.25 o
   5   7   2   876.27   847.77     7.84 o
   5   7   3  1339.41  1274.66    10.09 o
   5   7   4  1120.82  1031.67     9.94 o
   5   7   5    50.41    39.66     4.95 o
   5   7   6   940.45   896.13    11.37 o
   5   7   7    19.72    18.48     6.27 <
   5   7   8   416.64   400.22    12.44 o
   5   7   9   100.26    85.68     9.29 o
   5   8 -12    14.44    26.47     8.70 o
   5   8 -11   978.79   941.17    13.08 o
   5   8 -10   141.37   149.53     6.84 o
   5   8  -9   144.49   156.70     6.30 o
   5   8  -8    22.71    28.28     4.68 o
   5   8  -7  1165.42  1142.92    10.77 o
   5   8  -6    49.68    70.23     3.57 o
   5   8  -5  3020.48  2963.24    20.20 o
   5   8  -4   484.89   487.33     5.45 o
   5   8  -3   768.29   765.87     7.41 o
   5   8  -2  1324.25  1341.92    11.13 o
   5   8  -1  1015.53   942.76     7.94 o
   5   8   0    21.19    25.82     2.63 o
   5   8   1  4713.38  4765.81    32.75 o
   5   8   2    23.68    19.90     3.24 o
   5   8   3     0.90     7.08     3.74 <
   5   8   4   385.99   300.93     6.73 o
   5   8   5   948.39   930.37    10.96 o
   5   8   6     0.98     0.08     5.47 <
   5   8   7   273.52   265.38     8.97 o
   5   8   8   129.52   136.76     8.90 o
   5   8   9   207.45   207.83    10.20 o
   5   9 -12   196.71   200.89     9.82 o
   5   9 -11    22.34    60.46     7.22 o
   5   9 -10   536.54   512.74    10.28 o
   5   9  -9    22.07    19.52     5.69 o
   5   9  -8     0.95     4.00     4.93 <
   5   9  -7  1541.29  1420.92    11.91 o
   5   9  -6  2154.10  2267.22    16.39 o
   5   9  -5    33.14    23.56     2.92 o
   5   9  -4   230.18   183.43     4.09 o
   5   9  -3   105.60   111.69     3.28 o
   5   9  -2   943.57   956.27     7.84 o
   5   9  -1  2917.37  3012.74    20.72 o
   5   9   0  3038.56  3018.37    22.03 o
   5   9   1   156.16   190.23     4.55 o
   5   9   2   152.19   156.60     4.96 o
   5   9   3  1640.81  1607.86    13.90 o
   5   9   4   246.57   233.95     5.96 o
   5   9   5   405.88   383.39     7.30 o
   5   9   6   597.14   561.60    10.18 o
   5   9   7   113.76   116.94     8.09 o
   5   9   8    13.69    11.46     8.80 <
   5   9   9    24.41    32.79     9.34 o
   5  10 -12    82.34    91.59     9.33 o
   5  10 -11   667.14   635.73    11.64 o
   5  10 -10   124.50   135.92     6.98 o
   5  10  -9   303.31   306.90     9.06 o
   5  10  -8   843.03   807.87    10.19 o
   5  10  -7   436.29   412.02     6.59 o
   5  10  -6    26.43    41.28     3.69 o
   5  10  -5  4823.90  4625.58    30.71 o
   5  10  -4   704.31   647.14     6.41 o
   5  10  -3  1547.72  1523.18    11.86 o
   5  10  -2   943.03   860.95     7.61 o
   5  10  -1  1328.32  1217.78     9.12 o
   5  10   0   277.61   276.57     4.81 o
   5  10   1  2536.17  2462.65    20.47 o
   5  10   2   876.38   809.08     9.20 o
   5  10   3   252.68   229.79     5.67 o
   5  10   4   467.50   463.66     7.35 o
   5  10   5   530.10   474.23     7.67 o
   5  10   6    13.24    20.49     6.98 <
   5  10   7   178.44   166.18     8.39 o
   5  10   8   190.98   218.43    10.10 o
   5  10   9    73.54    58.42    12.45 o
   5  11 -12   267.85   301.44    10.57 o
   5  11 -11   180.37   204.35     8.63 o
   5  11 -10   566.14   545.17    11.43 o
   5  11  -9   154.38   170.10     7.04 o
   5  11  -8    20.62    30.39     4.99 o
   5  11  -7  1830.61  1756.48    14.07 o
   5  11  -6   705.51   755.99     8.25 o
   5  11  -5    84.15    80.45     3.40 o
   5  11  -4     7.52     9.17     2.90 o
   5  11  -3  1741.41  1733.19    11.04 o
   5  11  -2   342.61   369.27     4.96 o
   5  11  -1  4389.39  4380.22    29.54 o
   5  11   0  2341.46  2365.88    16.96 o
   5  11   1  1265.48  1328.57    12.46 o
   5  11   2    36.87    50.26     4.06 o
   5  11   3    26.58    30.68     4.05 o
   5  11   4  1313.67  1259.49    11.51 o
   5  11   5     1.27    -1.00     4.93 <
   5  11   6   363.55   333.89    10.55 o
   5  11   7   739.60   747.14    14.18 o
   5  11   8    17.45    10.48     9.92 <
   5  12 -12   305.72   279.11    20.67 o
   5  12 -11   145.36   170.42     8.58 o
   5  12 -10     2.36     4.84     7.23 <
   5  12  -9    32.63    39.96     6.15 o
   5  12  -8  2279.76  2148.28    18.14 o
   5  12  -7   246.27   246.85     6.32 o
   5  12  -6   707.33   716.20     7.67 o
   5  12  -5    15.21    20.56     3.39 o
   5  12  -4  1096.83  1091.31     9.73 o
   5  12  -3    55.15    61.36     3.04 o
   5  12  -2   531.34   549.28     6.19 o
   5  12  -1  1110.01  1104.06     9.40 o
   5  12   0   329.11   351.45     5.49 o
   5  12   1   144.64   121.12     4.03 o
   5  12   2  3685.55  3515.38    26.87 o
   5  12   3     3.53     6.82     3.94 <
   5  12   4  1094.18  1037.78    10.66 o
   5  12   5    15.45    12.00     5.56 <
   5  12   6    23.20    20.11     7.16 <
   5  12   7    81.11    88.36     9.08 o
   5  12   8    59.68    52.25    10.43 o
   5  13 -11   316.23   335.03    11.05 o
   5  13 -10     0.97     2.53     6.80 <
   5  13  -9   394.77   381.79     9.29 o
   5  13  -8    63.24    81.35     5.59 o
   5  13  -7  1302.80  1208.05    11.46 o
   5  13  -6   160.07   170.74     5.05 o
   5  13  -5     7.00     2.74     3.69 <
   5  13  -4   240.28   225.11     5.49 o
   5  13  -3  5177.05  5086.53    34.27 o
   5  13  -2  1010.27  1008.80     9.61 o
   5  13  -1  2548.69  2469.83    18.95 o
   5  13   0    70.49    75.68     3.60 o
   5  13   1    39.27    50.79     3.71 o
   5  13   2   134.23   136.93     4.21 o
   5  13   3  2389.13  2248.83    19.07 o
   5  13   4     3.96     5.06     4.95 <
   5  13   5    62.04    45.71     6.15 o
   5  13   6    15.90     2.51     7.98 <
   5  13   7   335.94   347.64    12.45 o
   5  13   8    74.50    60.90    10.39 o
   5  14 -11    17.48    22.34     8.13 <
   5  14 -10   241.09   251.87     8.29 o
   5  14  -9   209.30   181.31     7.30 o
   5  14  -8  2189.06  2117.86    19.02 o
   5  14  -7   460.67   432.18     7.59 o
   5  14  -6   183.39   178.34     5.16 o
   5  14  -5   214.49   182.42     4.91 o
   5  14  -4   137.61   162.63     4.64 o
   5  14  -3   550.75   521.26     6.46 o
   5  14  -2  1228.11  1255.55    11.51 o
   5  14  -1     4.94     6.64     3.40 <
   5  14   0    19.83    23.46     3.47 o
   5  14   1   105.35    89.89     3.84 o
   5  14   2   282.58   300.57     6.12 o
   5  14   3     9.86    20.60     5.10 o
   5  14   4    66.05    71.05     5.91 o
   5  14   5     5.28     2.31     6.19 <
   5  14   6    10.29    -4.09     7.93 <
   5  14   7    38.17    40.02     9.11 o
   5  14   8   187.04   165.46    13.64 o
   5  15 -11   125.88   151.48    10.16 o
   5  15 -10   165.37   179.36     8.11 o
   5  15  -9   309.43   289.00     8.79 o
   5  15  -8     4.02    13.85     5.56 <
   5  15  -7   786.81   752.63     9.19 o
   5  15  -6    28.29    26.80     4.33 o
   5  15  -5   117.43   101.05     4.51 o
   5  15  -4   313.43   287.30     6.13 o
   5  15  -3  2204.21  2177.67    16.90 o
   5  15  -2    44.65    39.39     3.80 o
   5  15  -1   576.82   574.33     7.58 o
   5  15   0    14.17    19.32     3.48 o
   5  15   1     6.89     5.45     3.42 <
   5  15   2  1020.60  1010.38    10.57 o
   5  15   3  2088.50  1933.64    17.81 o
   5  15   4   156.67   163.85     6.54 o
   5  15   5   241.41   200.54     7.81 o
   5  15   6     1.08    -3.52     8.53 <
   5  15   7    39.96    37.20     9.56 o
   5  15   8    10.72    14.25    11.87 <
   5  16 -11    23.39    22.46    12.59 <
   5  16 -10   203.14   216.45    10.24 o
   5  16  -9    83.84    90.05     8.67 o
   5  16  -8   958.50   929.74    12.33 o
   5  16  -7     0.05     0.73     5.32 <
   5  16  -6   271.76   272.23     6.80 o
   5  16  -5   178.34   161.27     5.06 o
   5  16  -4  1631.87  1541.84    13.41 o
   5  16  -3   101.07    84.60     4.32 o
   5  16  -2  1031.23  1012.21    10.16 o
   5  16  -1   594.50   587.08     7.41 o
   5  16   0     2.75     5.20     3.69 <
   5  16   1   100.30   106.37     4.45 o
   5  16   2   862.11   906.47    10.63 o
   5  16   3   301.74   269.67     7.89 o
   5  16   4   173.48   164.79     6.44 o
   5  16   5    97.68   115.62     6.78 o
   5  16   6     7.98    11.54     8.93 <
   5  16   7    99.52    91.45    11.02 o
   5  17 -10   260.21   282.25    12.12 o
   5  17  -9   661.18   629.23    13.98 o
   5  17  -8   199.33   218.61     8.31 o
   5  17  -7   861.75   819.40    11.86 o
   5  17  -6    87.37    75.88     5.38 o
   5  17  -5   233.29   241.49     6.86 o
   5  17  -4  1270.74  1141.19    12.03 o
   5  17  -3   757.29   768.54     9.05 o
   5  17  -2   132.35   137.26     4.59 o
   5  17  -1   132.23   131.78     4.79 o
   5  17   0   531.92   548.57     8.67 o
   5  17   1  1391.38  1412.64    12.87 o
   5  17   2     3.36     7.54     4.38 <
   5  17   3    45.42    47.59     5.52 o
   5  17   4    86.05    96.99     6.24 o
   5  17   5    16.75    21.97     6.55 o
   5  17   6   143.21   136.30     8.76 o
   5  17   7   169.79   161.13    10.29 o
   5  18 -10    13.51    11.40    12.31 <
   5  18  -9   329.62   318.09    13.37 o
   5  18  -8   237.30   246.18     9.40 o
   5  18  -7    14.74    15.82     6.44 <
   5  18  -6     1.74     6.26     5.94 <
   5  18  -5  1324.41  1234.12    13.63 o
   5  18  -4   557.46   537.20     9.12 o
   5  18  -3    23.55    22.70     4.97 o
   5  18  -2    74.93    82.18     4.55 o
   5  18  -1   364.62   358.89     7.50 o
   5  18   0    21.45    30.21     4.32 o
   5  18   1  1243.72  1220.49    12.60 o
   5  18   2   262.46   256.05     7.08 o
   5  18   3    14.34    17.87     5.97 <
   5  18   4   462.06   400.29    10.10 o
   5  18   5   740.04   751.50    12.42 o
   5  18   6    73.75    73.16     8.65 o
   5  18   7    31.51    22.12    10.14 <
   5  19 -10   141.18   145.47    18.81 o
   5  19  -9   128.84   128.89    12.68 o
   5  19  -8   181.07   179.95    10.50 o
   5  19  -7    14.93    19.45     7.22 <
   5  19  -6   393.62   367.62     9.85 o
   5  19  -5   256.52   243.99     7.89 o
   5  19  -4   794.46   757.44    10.57 o
   5  19  -3   260.46   273.41     7.63 o
   5  19  -2   408.62   410.40     8.94 o
   5  19  -1   430.67   413.81     7.86 o
   5  19   0  1904.30  1931.06    16.41 o
   5  19   1    19.70    19.14     4.57 o
   5  19   2     4.00     3.08     5.02 <
   5  19   3    14.03    11.25     6.15 <
   5  19   4   204.96   223.95     7.48 o
   5  19   5     0.59     0.72     6.64 <
   5  19   6   818.63   797.65    16.32 o
   5  20  -9     7.73    16.50    12.41 <
   5  20  -8   273.76   294.81    10.83 o
   5  20  -7   204.04   210.98     8.06 o
   5  20  -6   109.61   101.35     7.32 o
   5  20  -5   509.15   477.01    10.29 o
   5  20  -4    17.35    14.85     6.04 <
   5  20  -3   455.11   413.13    10.25 o
   5  20  -2     6.09     2.61     5.92 <
   5  20  -1    67.30    68.27     4.96 o
   5  20   0   167.60   166.27     5.34 o
   5  20   1   391.45   385.29     7.88 o
   5  20   2     8.72     7.75     5.19 <
   5  20   3     7.84     1.12     6.33 <
   5  20   4     0.49     4.72     6.50 <
   5  20   5    92.13   107.60     7.37 o
   5  20   6    51.69    51.19     9.35 o
   5  21  -9   139.17   136.96    15.22 o
   5  21  -8    66.84    80.44    10.03 o
   5  21  -7   158.06   138.60     8.67 o
   5  21  -6   135.17   128.94     7.52 o
   5  21  -5    24.42    15.16     6.51 <
   5  21  -4  1084.03  1082.10    15.07 o
   5  21  -3    37.02    42.50     7.22 o
   5  21  -2    14.35    21.34     6.31 o
   5  21  -1     6.67     5.88     5.04 <
   5  21   0   289.00   305.80     7.61 o
   5  21   1     0.30     0.80     4.82 <
   5  21   2  1631.58  1540.80    15.17 o
   5  21   3    11.94     7.98     5.99 <
   5  21   4   300.60   301.77     8.47 o
   5  21   5     8.18     5.72     7.12 <
   5  22  -8     1.10    15.79     9.98 <
   5  22  -7   116.07   116.98     8.85 o
   5  22  -6    70.85    61.13     7.30 o
   5  22  -5   628.57   617.99    11.86 o
   5  22  -4     9.24     5.38     7.09 <
   5  22  -3     0.86    -4.57     7.34 <
   5  22  -2   219.08   218.42     8.44 o
   5  22  -1  1226.82  1225.90    14.17 o
   5  22   0   113.12   115.97     5.33 o
   5  22   1    53.38    49.54     5.23 o
   5  22   2    41.70    52.43     6.05 o
   5  22   3    34.00    38.54     6.31 o
   5  22   4   101.91   118.42     7.30 o
   5  22   5   160.51   159.93    10.75 o
   5  23  -8     1.25    27.88    11.32 <
   5  23  -7    55.76    53.85     8.85 o
   5  23  -6    19.35    18.03     7.59 <
   5  23  -5     3.80     8.66     7.70 <
   5  23  -4   386.46   358.32    11.25 o
   5  23  -3    24.08    27.03     7.76 o
   5  23  -2    62.72    72.80     7.39 o
   5  23  -1    29.38    33.87     6.51 o
   5  23   0   166.13   170.79     6.55 o
   5  23   1    21.89    14.42     5.27 <
   5  23   2    81.72    78.05     6.36 o
   5  23   3    31.72    26.80     6.95 o
   5  23   4   487.08   498.86    12.96 o
   5  24  -7    59.06    63.78    10.18 o
   5  24  -6   531.72   480.35    13.53 o
   5  24  -5   635.00   625.19    13.91 o
   5  24  -4     2.39    -2.94     8.25 <
   5  24  -3    49.11    38.71     8.16 o
   5  24  -2   290.01   290.11     9.40 o
   5  24  -1   145.91   151.11     7.37 o
   5  24   0    20.56    23.37     6.40 o
   5  24   1   151.12   148.85     6.94 o
   5  24   2   322.61   310.64     9.89 o
   5  24   3    48.56    39.26     7.61 o
   5  24   4    92.54   109.48     9.31 o
   5  25  -6   232.75   237.24     9.89 o
   5  25  -5   189.72   175.59     9.31 o
   5  25  -4     3.98     3.02     8.60 <
   5  25  -3   377.79   363.11    11.68 o
   5  25  -2   215.83   232.32     9.22 o
   5  25  -1    37.37    52.95     7.17 o
   5  25   0   111.92   113.31     8.12 o
   5  25   1   115.81   120.43     8.92 o
   5  25   2    57.97    63.06     8.75 o
   5  25   3    10.03    -2.56     9.15 <
   5  26  -5     2.74     2.93     8.70 <
   5  26  -4     2.42     4.05     8.38 <
   5  26  -3     9.33    16.75     8.13 <
   5  26  -2    96.82   115.72     8.75 o
   5  26  -1     4.83     8.22     8.00 <
   5  26   0   124.48    92.52     8.33 o
   5  26   1    21.51    28.00     9.69 <
   5  26   2   185.61   197.57    10.97 o
   5  27  -4     0.17     1.39     9.26 <
   5  27  -3   238.74   261.74    10.91 o
   5  27  -2    67.60    71.81     9.61 o
   5  27  -1   144.90   150.19     9.19 o
   5  27   0     4.20    14.45     8.94 <
   5  27   1    19.61    25.84    10.14 <
   5  28  -2   206.02   206.02    10.84 o
   5  28  -1    62.09    62.66     9.40 o
   6   0 -12   485.32   472.80    18.89 o
   6   0 -10  1299.29  1203.21    17.65 o
   6   0  -8  2792.40  2665.84    26.38 o
   6   0  -6  5535.03  5375.39    44.52 o
   6   0  -4   124.26   118.15     4.05 o
   6   0  -2  4379.10  4492.73    49.93 o
   6   0   0  5113.99  4931.29    55.91 o
   6   0   2  3033.36  2755.69    32.81 o
   6   0   4  1547.84  1427.82    20.52 o
   6   0   6    29.74    30.58     7.62 o
   6   0   8   429.17   380.21    16.86 o
   6   1 -12    62.09    84.10     8.93 o
   6   1 -11  1412.84  1335.23    16.34 o
   6   1 -10    28.23    40.10     5.58 o
   6   1  -9    10.74    10.74     4.93 <
   6   1  -8    10.91    14.87     3.93 o
   6   1  -7  1149.43  1118.51     8.72 o
   6   1  -6   435.21   428.12     4.86 o
   6   1  -5  3091.08  3060.64    18.89 o
   6   1  -4   839.68   823.79     6.51 o
   6   1  -3   200.63   233.67     5.19 o
   6   1  -2   482.25   478.17     6.50 o
   6   1  -1  6208.31  6192.56    46.00 o
   6   1   0     4.92     9.64     3.20 o
   6   1   1    30.03    43.63     4.07 o
   6   1   2    81.64    77.19     4.30 o
   6   1   3  1388.25  1281.99    11.56 o
   6   1   4     9.58    11.45     4.75 <
   6   1   5  3714.82  3597.38    30.42 o
   6   1   6   174.55   178.05     6.63 o
   6   1   7     6.37    -8.48     6.27 <
   6   1   8   100.86   103.77     7.79 o
   6   1   9   223.93   226.34    17.58 o
   6   2 -12   775.57   750.24    13.52 o
   6   2 -11     6.79    31.34     7.55 o
   6   2 -10   341.30   345.00     8.84 o
   6   2  -9   794.09   722.93     8.67 o
   6   2  -8  1269.29  1203.08    10.10 o
   6   2  -7  2157.58  2034.43    14.49 o
   6   2  -6  1309.71  1318.62     9.16 o
   6   2  -5    10.14    11.78     2.74 o
   6   2  -4    51.00    51.79     2.70 o
   6   2  -3  1620.28  1610.86    13.12 o
   6   2  -2  4602.03  4621.16    32.56 o
   6   2  -1     0.66     4.96     3.02 <
   6   2   0   658.84   644.78     7.55 o
   6   2   1  1647.63  1788.42    17.01 o
   6   2   2   295.68   217.20     6.15 o
   6   2   3   444.49   382.61     7.28 o
   6   2   4   961.56   911.20    11.13 o
   6   2   5     2.11    18.42     5.41 o
   6   2   6    96.58    79.93     6.39 o
   6   2   7   251.34   251.68     8.06 o
   6   2   8   188.18   174.90     8.58 o
   6   2   9   424.13   451.25    40.77 o
   6   3 -12    99.39   119.38     8.70 o
   6   3 -11  1256.58  1168.97    15.25 o
   6   3 -10    29.23    37.32     6.27 o
   6   3  -9   202.06   185.77     5.47 o
   6   3  -8  1024.61   994.14     9.74 o
   6   3  -7  1610.87  1585.50    11.33 o
   6   3  -6   104.17    94.28     3.10 o
   6   3  -5  1978.89  1945.84    12.94 o
   6   3  -4  3117.96  3139.81    20.48 o
   6   3  -3   745.27   727.38     7.72 o
   6   3  -2   391.69   383.71     5.49 o
   6   3  -1  1586.34  1601.92    13.30 o
   6   3   0    88.02    75.34     3.37 o
   6   3   1  3518.16  3493.67    28.68 o
   6   3   2  1377.37  1300.31    12.78 o
   6   3   3    54.52    38.76     4.21 o
   6   3   4    33.04    24.59     4.52 o
   6   3   5  1128.07  1025.11    12.49 o
   6   3   6    78.07    71.60     6.53 o
   6   3   7    74.19    80.80     7.39 o
   6   3   8    30.81    25.03     8.00 o
   6   4 -12   839.58   805.10    14.16 o
   6   4 -11    38.63    53.91     7.67 o
   6   4 -10    42.81    33.89     6.32 o
   6   4  -9   987.13   956.32    10.37 o
   6   4  -8   413.21   405.99     7.12 o
   6   4  -7   732.67   731.55     6.99 o
   6   4  -6  1395.97  1344.77     9.80 o
   6   4  -5  1252.23  1236.57     8.98 o
   6   4  -4   984.12   989.20     9.21 o
   6   4  -3  2596.46  2535.70    18.90 o
   6   4  -2  1192.04  1159.70    10.74 o
   6   4  -1   103.98    76.86     3.38 o
   6   4   0   729.00   727.66     7.49 o
   6   4   1  2963.12  2885.04    22.95 o
   6   4   2  1058.80   947.07    11.19 o
   6   4   3   267.23   295.02     6.72 o
   6   4   4   314.91   296.87     7.28 o
   6   4   5    32.81    13.36     5.74 <
   6   4   6   261.94   227.27     7.54 o
   6   4   7   165.44   133.93     8.11 o
   6   4   8    33.93    37.72     8.36 o
   6   5 -12   139.55   168.89     8.99 o
   6   5 -11   108.53   108.07     7.40 o
   6   5 -10   441.27   414.22     9.57 o
   6   5  -9   157.00   153.85     5.86 o
   6   5  -8  1881.03  1763.56    14.69 o
   6   5  -7    37.82    48.46     3.66 o
   6   5  -6   134.80   104.87     3.66 o
   6   5  -5    34.48    29.90     2.89 o
   6   5  -4  3292.52  3332.64    25.02 o
   6   5  -3   732.95   735.04     7.73 o
   6   5  -2  1192.64  1178.46    11.91 o
   6   5  -1   505.91   515.84     7.36 o
   6   5   0   613.52   617.64     7.34 o
   6   5   1   167.19   161.53     4.66 o
   6   5   2  1796.94  1751.88    15.98 o
   6   5   3   138.65   145.58     5.09 o
   6   5   4    10.26    -4.64     4.72 <
   6   5   5   253.46   206.57     6.82 o
   6   5   6    64.87    56.43     6.55 o
   6   5   7   182.50   204.19     7.98 o
   6   5   8   664.08   677.36    14.74 o
   6   6 -12    95.28   111.20     9.21 o
   6   6 -11    10.30    14.57     7.09 <
   6   6 -10   174.66   181.50     7.07 o
   6   6  -9  1856.10  1787.67    16.86 o
   6   6  -8   202.89   204.91     5.55 o
   6   6  -7  1182.10  1186.59    10.29 o
   6   6  -6  2097.72  1946.44    13.95 o
   6   6  -5  2931.65  2908.84    18.24 o
   6   6  -4    62.51    81.83     3.64 o
   6   6  -3  3992.46  3898.45    28.96 o
   6   6  -2   916.67   925.72     9.34 o
   6   6  -1   993.83   985.05    10.33 o
   6   6   0   536.25   528.20     7.25 o
   6   6   1  2563.31  2486.20    22.25 o
   6   6   2   218.63   184.33     5.27 o
   6   6   3  2104.56  1975.66    16.68 o
   6   6   4    60.71    35.43     5.01 o
   6   6   5   190.15   175.98     6.58 o
   6   6   6    18.84    11.20     6.90 <
   6   6   7   438.13   423.58    11.92 o
   6   6   8    12.72     9.35     8.75 <
   6   7 -12     9.78    19.88     8.93 <
   6   7 -11    11.43    10.79     7.07 <
   6   7 -10   980.09   915.74    12.96 o
   6   7  -9    23.60    38.54     5.70 o
   6   7  -8  1436.20  1361.14    11.99 o
   6   7  -7   250.28   215.81     5.34 o
   6   7  -6   114.77   131.28     3.92 o
   6   7  -5    12.25    13.48     3.15 o
   6   7  -4  4477.33  4275.31    31.61 o
   6   7  -3    61.00    63.33     3.57 o
   6   7  -2  3896.35  3895.49    30.84 o
   6   7  -1    65.03    58.48     3.87 o
   6   7   0  2232.80  2135.37    18.27 o
   6   7   1  1199.06  1155.72    11.55 o
   6   7   2  1514.60  1501.39    13.30 o
   6   7   3   256.35   247.35     6.06 o
   6   7   4    90.30    86.99     5.29 o
   6   7   5     0.33   -11.38     6.28 <
   6   7   6   700.16   644.69    11.56 o
   6   7   7    37.69    28.81     7.67 o
   6   7   8   128.54   120.90     9.51 o
   6   8 -12   137.50   136.65     9.60 o
   6   8 -11     4.11     2.21     8.09 <
   6   8 -10     8.97    20.44     6.94 <
   6   8  -9  2828.87  2740.45    22.19 o
   6   8  -8    68.93    75.12     4.79 o
   6   8  -7   804.68   811.33     8.43 o
   6   8  -6   886.52   812.78     8.27 o
   6   8  -5   766.58   802.94     7.97 o
   6   8  -4  1399.89  1324.04    11.15 o
   6   8  -3  1754.36  1809.22    15.65 o
   6   8  -2   470.88   479.82     6.73 o
   6   8  -1   651.81   684.06     8.54 o
   6   8   0  1365.45  1358.42    12.82 o
   6   8   1  2297.35  2217.27    20.13 o
   6   8   2    22.52    25.75     4.11 o
   6   8   3   922.74   889.84    10.56 o
   6   8   4   114.57   115.30     5.95 o
   6   8   5   233.05   196.01     7.44 o
   6   8   6   280.42   301.81     9.75 o
   6   8   7   433.60   399.05    12.49 o
   6   8   8     0.82   -13.81     8.93 <
   6   9 -12    31.50    46.93     9.83 o
   6   9 -11   622.90   630.04    12.71 o
   6   9 -10   120.58   125.97     6.98 o
   6   9  -9   178.75   191.91     6.42 o
   6   9  -8  1990.86  1959.15    15.82 o
   6   9  -7   278.88   251.58     6.08 o
   6   9  -6   515.99   470.71     6.60 o
   6   9  -5    22.02    34.09     3.64 o
   6   9  -4  3242.83  3284.03    23.05 o
   6   9  -3   521.17   499.96     6.12 o
   6   9  -2  2693.79  2680.61    21.84 o
   6   9  -1   512.55   472.09     6.46 o
   6   9   0    70.70    64.60     3.76 o
   6   9   1    50.89    47.64     3.98 o
   6   9   2  2644.74  2433.37    19.94 o
   6   9   3   757.82   702.87     9.60 o
   6   9   4   248.29   234.73     7.08 o
   6   9   5   108.68   108.93     6.06 o
   6   9   6   379.22   335.81    10.78 o
   6   9   7    58.34    54.93     8.53 o
   6   9   8   105.61    79.31    10.36 o
   6  10 -12    81.13    82.83    10.32 o
   6  10 -11   869.57   840.82    13.00 o
   6  10 -10   446.20   408.75    10.50 o
   6  10  -9   816.06   788.22    10.42 o
   6  10  -8    34.35    37.79     4.83 o
   6  10  -7    26.05    23.96     4.20 o
   6  10  -6  1610.56  1470.67    12.57 o
   6  10  -5   176.65   217.09     5.10 o
   6  10  -4    42.24    45.30     3.38 o
   6  10  -3   642.84   631.06     6.78 o
   6  10  -2   503.16   532.82     7.14 o
   6  10  -1   212.09   195.88     4.72 o
   6  10   0  1172.54  1202.33    11.23 o
   6  10   1   978.58   954.77     9.93 o
   6  10   2   137.37   123.23     5.02 o
   6  10   3    86.60    94.61     5.14 o
   6  10   4   627.40   580.24    10.12 o
   6  10   5     1.37    -3.97     5.86 <
   6  10   6   207.68   205.99     8.57 o
   6  10   7   127.35   107.60     9.67 o
   6  10   8    31.51    14.52    10.23 <
   6  11 -12     0.23   -41.47    17.77 <
   6  11 -11   343.69   372.71    10.06 o
   6  11 -10   241.17   232.01     8.06 o
   6  11  -9    58.88    57.03     5.85 o
   6  11  -8   183.74   186.49     5.67 o
   6  11  -7   781.66   757.14     8.56 o
   6  11  -6   347.25   334.46     6.42 o
   6  11  -5  1557.10  1584.11    13.17 o
   6  11  -4  1031.33  1029.33     9.49 o
   6  11  -3    63.69    53.49     3.75 o
   6  11  -2   194.05   189.73     5.24 o
   6  11  -1   845.98   841.11     8.26 o
   6  11   0   301.28   290.80     6.27 o
   6  11   1   265.40   247.24     6.64 o
   6  11   2   857.96   770.54     9.80 o
   6  11   3   840.29   766.41    10.15 o
   6  11   4    21.07    23.74     5.23 o
   6  11   5    65.97    67.84     6.69 o
   6  11   6   174.01   157.98     9.39 o
   6  11   7   286.43   263.00    10.86 o
   6  11   8   302.38   263.53    15.06 o
   6  12 -11   340.62   329.62    10.00 o
   6  12 -10   306.06   313.25     9.03 o
   6  12  -9    90.74   100.14     6.22 o
   6  12  -8    84.79    90.46     5.37 o
   6  12  -7   224.92   229.16     6.04 o
   6  12  -6  1420.21  1365.18    12.67 o
   6  12  -5  1111.89  1069.69    10.65 o
   6  12  -4    60.62    48.19     3.82 o
   6  12  -3    30.63    31.91     3.74 o
   6  12  -2   729.96   685.33     7.98 o
   6  12  -1   427.09   413.08     6.55 o
   6  12   0  3204.41  3134.59    24.37 o
   6  12   1  1267.53  1249.58    11.85 o
   6  12   2   348.02   285.07     7.28 o
   6  12   3   253.29   232.46     6.17 o
   6  12   4   663.17   658.49    11.22 o
   6  12   5     0.77   -12.68     6.98 <
   6  12   6    57.52    50.04     8.94 o
   6  12   7    69.44    49.18     9.74 o
   6  13 -11   541.84   526.96    12.59 o
   6  13 -10   473.17   446.69    10.92 o
   6  13  -9     5.11     5.47     6.05 <
   6  13  -8    14.32    13.17     5.16 <
   6  13  -7  1578.58  1476.20    13.05 o
   6  13  -6   121.72   119.58     5.23 o
   6  13  -5  1303.95  1190.08    11.74 o
   6  13  -4   130.30   126.88     4.61 o
   6  13  -3   467.32   438.72     7.18 o
   6  13  -2   181.16   172.50     5.13 o
   6  13  -1  1338.96  1360.83    12.69 o
   6  13   0   298.09   308.92     6.60 o
   6  13   1    13.13    12.00     4.15 <
   6  13   2    44.26    30.45     4.79 o
   6  13   3   559.58   557.53    10.14 o
   6  13   4   117.43   104.93     6.62 o
   6  13   5   414.53   375.50    11.92 o
   6  13   6     0.22    -3.47     8.83 <
   6  13   7    28.06    12.41    10.05 <
   6  14 -11     2.65    10.36     9.39 <
   6  14 -10   640.47   623.09    12.23 o
   6  14  -9     7.26    12.63     6.32 <
   6  14  -8    15.67    18.96     5.42 o
   6  14  -7    58.37    58.93     4.93 o
   6  14  -6  3218.12  3065.98    24.82 o
   6  14  -5   451.41   419.50     7.45 o
   6  14  -4   667.71   649.21     8.93 o
   6  14  -3   323.84   260.70     6.46 o
   6  14  -2  1213.67  1195.00    12.41 o
   6  14  -1    13.91    11.64     4.60 <
   6  14   0  3634.24  3571.55    28.51 o
   6  14   1     0.11    -2.21     4.01 <
   6  14   2   139.21   152.40     5.67 o
   6  14   3    37.77    25.90     5.83 o
   6  14   4   661.44   649.42    12.31 o
   6  14   5    27.70    22.92     7.84 <
   6  14   6   162.72   145.98    10.23 o
   6  14   7    11.63     3.17    10.28 <
   6  15 -11   800.65   784.62    19.16 o
   6  15 -10    68.34    78.17     8.49 o
   6  15  -9   203.89   204.70     7.79 o
   6  15  -8   267.63   247.98     7.31 o
   6  15  -7  1560.81  1551.58    14.58 o
   6  15  -6    85.26    82.00     5.25 o
   6  15  -5   386.86   377.15     8.06 o
   6  15  -4   475.96   434.06     8.07 o
   6  15  -3  1123.86  1104.93    12.00 o
   6  15  -2    12.56     9.17     4.51 <
   6  15  -1  2125.42  2125.75    20.00 o
   6  15   0   111.22   115.18     4.90 o
   6  15   1    10.77    10.72     4.73 <
   6  15   2    10.92    12.76     5.37 <
   6  15   3   500.24   499.11    10.11 o
   6  15   4     9.94    14.39     6.69 <
   6  15   5   511.39   467.89    13.13 o
   6  15   6   220.60   217.17    10.78 o
   6  15   7    21.40     8.11    11.11 <
   6  16 -10     4.04     8.97    10.27 <
   6  16  -9    19.42    17.81     7.89 <
   6  16  -8   610.63   571.31    10.48 o
   6  16  -7   608.12   584.56    10.30 o
   6  16  -6   532.69   511.07     9.03 o
   6  16  -5    59.90    52.69     5.22 o
   6  16  -4   325.31   306.46     7.44 o
   6  16  -3   264.87   244.63     7.03 o
   6  16  -2   948.76   950.91    10.99 o
   6  16  -1    57.81    52.00     5.36 o
   6  16   0   150.38   158.24     5.70 o
   6  16   1   587.19   578.39     9.67 o
   6  16   2    37.32    41.37     5.65 o
   6  16   3   153.09   156.24     7.02 o
   6  16   4   188.85   181.56     7.18 o
   6  16   5     9.37    10.00     7.45 <
   6  16   6    98.64    64.46    10.07 o
   6  17 -10   352.10   374.19    16.64 o
   6  17  -9    82.36    93.35     9.21 o
   6  17  -8   309.23   295.04     9.25 o
   6  17  -7   679.95   656.18    11.96 o
   6  17  -6   243.82   228.53     6.59 o
   6  17  -5   330.35   342.14     8.29 o
   6  17  -4   551.29   541.04     8.51 o
   6  17  -3     8.65     9.85     5.05 <
   6  17  -2   536.51   487.66     9.79 o
   6  17  -1  1022.97  1035.58    12.85 o
   6  17   0    29.27    27.60     5.16 o
   6  17   1   420.75   383.05     8.97 o
   6  17   2   432.10   428.56     9.66 o
   6  17   3   117.01   117.07     6.99 o
   6  17   4    24.58    17.15     6.58 <
   6  17   5    43.03    32.60     7.73 o
   6  17   6    20.89    19.53     8.90 <
   6  18 -10    34.58    59.90    17.81 o
   6  18  -9   353.36   344.89    12.37 o
   6  18  -8   260.51   252.55     9.11 o
   6  18  -7    15.74    21.24     7.61 <
   6  18  -6   311.05   314.93    10.15 o
   6  18  -5    82.55    81.59     6.12 o
   6  18  -4    51.68    61.22     5.37 o
   6  18  -3   700.74   676.51    11.11 o
   6  18  -2   404.91   410.24     9.47 o
   6  18  -1    68.64    53.82     5.23 o
   6  18   0    81.91    77.94     5.37 o
   6  18   1    14.51    14.75     5.52 <
   6  18   2     3.64     4.34     5.78 <
   6  18   3   552.22   555.65    11.52 o
   6  18   4    42.83    34.32     6.80 o
   6  18   5    16.07    19.55     7.80 <
   6  18   6     1.02   -10.92     8.92 <
   6  19  -9    47.34    61.13     9.96 o
   6  19  -8    83.98    93.12     9.51 o
   6  19  -7   157.64   160.12     8.43 o
   6  19  -6     0.19    -1.88     6.75 <
   6  19  -5    74.58    84.94     6.84 o
   6  19  -4   392.22   393.91    10.16 o
   6  19  -3   427.63   398.69     9.70 o
   6  19  -2   430.05   394.08     9.66 o
   6  19  -1   111.06   121.80     5.67 o
   6  19   0    57.71    68.38     5.16 o
   6  19   1   383.53   376.83     9.47 o
   6  19   2   317.35   311.28     8.85 o
   6  19   3   419.12   414.07    11.23 o
   6  19   4    21.51     6.59     6.82 <
   6  19   5    56.74    46.37     8.08 o
   6  20  -9  1013.32   974.37    21.12 o
   6  20  -8    12.07    21.06     9.30 <
   6  20  -7   469.31   420.83    11.45 o
   6  20  -6   143.57   138.90     7.67 o
   6  20  -5    37.34    36.71     6.76 o
   6  20  -4   197.01   173.87     8.00 o
   6  20  -3   821.32   772.85    13.08 o
   6  20  -2     3.11     3.02     5.87 <
   6  20  -1     4.25     6.84     5.69 <
   6  20   0   603.45   591.23     9.33 o
   6  20   1   553.52   574.13     9.97 o
   6  20   2     0.32     5.18     6.54 <
   6  20   3   557.95   564.15    12.18 o
   6  20   4     1.83     0.03     6.98 <
   6  20   5    31.85    31.35     8.15 o
   6  21  -8   101.02   105.61     9.39 o
   6  21  -7    47.92    66.51     7.98 o
   6  21  -6   345.37   337.35    10.36 o
   6  21  -5    11.57    -1.71     7.54 <
   6  21  -4  1163.06  1130.01    17.38 o
   6  21  -3   150.31   143.00     8.48 o
   6  21  -2   145.41   140.69     7.46 o
   6  21  -1   138.10   143.88     6.30 o
   6  21   0   238.43   229.03     7.03 o
   6  21   1     9.33    18.15     5.73 o
   6  21   2    58.86    57.92     6.45 o
   6  21   3     2.07     4.32     7.17 <
   6  21   4    75.61    56.94     7.49 o
   6  22  -8    18.08    23.28     9.38 <
   6  22  -7   114.23   126.36     8.54 o
   6  22  -6   342.68   335.65    10.91 o
   6  22  -5    12.50    14.22     7.89 <
   6  22  -4     5.10    11.99     8.18 <
   6  22  -3   461.47   460.05    12.99 o
   6  22  -2    74.92    67.80     8.12 o
   6  22  -1     6.10    -1.77     5.74 <
   6  22   0    56.05    51.07     6.23 o
   6  22   1   687.04   699.87    10.92 o
   6  22   2    10.85    10.23     6.48 <
   6  22   3   354.09   330.14     9.33 o
   6  22   4    11.40    10.63     7.28 <
   6  23  -7     8.65    19.94     8.97 <
   6  23  -6   115.73   139.74     9.22 o
   6  23  -5   490.74   444.13    13.04 o
   6  23  -4   391.80   428.43    13.80 o
   6  23  -3     9.49     5.99     8.20 <
   6  23  -2   177.12   172.10     8.47 o
   6  23  -1   115.05   139.32     7.88 o
   6  23   0     6.06     7.77     6.27 <
   6  23   1     8.76     6.91     6.35 <
   6  23   2    36.58    31.61     6.72 o
   6  23   3    97.24    93.48     7.89 o
   6  24  -6   160.82   158.79     9.71 o
   6  24  -5    51.36    71.60     9.16 o
   6  24  -4    11.49     9.56     8.79 <
   6  24  -3   285.76   292.36    10.43 o
   6  24  -2    29.03    40.79     7.95 o
   6  24  -1   100.40   117.76     7.95 o
   6  24   0   386.67   379.54    11.36 o
   6  24   1    10.49    15.89     6.89 <
   6  24   2     1.17    -3.02     7.66 <
   6  24   3    85.43    67.76     8.78 o
   6  25  -6     6.80    -1.07     9.57 <
   6  25  -5   583.60   556.82    15.58 o
   6  25  -4    88.61   106.95     9.71 o
   6  25  -3     0.91    18.46     8.33 <
   6  25  -2     8.58    15.71     8.07 <
   6  25  -1    44.58    65.36     8.63 o
   6  25   0   303.72   311.30     9.69 o
   6  25   1   296.85   262.42    11.41 o
   6  25   2    19.79    19.25    10.01 <
   6  26  -4     4.34     7.16     9.31 <
   6  26  -3     0.53    11.65     8.54 <
   6  26  -2   200.54   217.47     9.42 o
   6  26  -1   124.77   148.28    10.03 o
   6  26   0     4.95    16.24     9.12 <
   7   0 -12    32.04    27.57    14.15 <
   7   0 -10  2437.37  2340.79    28.29 o
   7   0  -8   106.78   113.40     6.30 o
   7   0  -6  4296.64  4216.60    35.78 o
   7   0  -4  4083.65  4049.36    40.61 o
   7   0  -2   361.06   293.04     8.87 o
   7   0   0  2167.74  2133.98    26.56 o
   7   0   2   822.98   928.97    15.62 o
   7   0   4    77.02    56.79     7.89 o
   7   0   6  1345.87  1213.96    21.55 o
   7   0   8    78.18    64.01    17.76 o
   7   1 -12    68.29    66.90    10.19 o
   7   1 -11   942.21   869.78    13.59 o
   7   1 -10    55.04    76.37     6.08 o
   7   1  -9  1617.06  1533.09    15.06 o
   7   1  -8   464.18   422.35     6.48 o
   7   1  -7    56.61    62.67     3.35 o
   7   1  -6   187.89   206.22     4.52 o
   7   1  -5  2350.60  2366.48    15.47 o
   7   1  -4    63.23    65.68     3.64 o
   7   1  -3   760.65   747.74     8.85 o
   7   1  -2    19.00    11.52     3.88 <
   7   1  -1  1227.37  1207.52    11.45 o
   7   1   0   516.24   518.34     8.51 o
   7   1   1  2022.75  1934.26    18.66 o
   7   1   2    28.48    25.57     4.72 o
   7   1   3     2.14    -2.85     4.59 <
   7   1   4   137.27   124.57     6.03 o
   7   1   5    34.02    23.02     6.05 o
   7   1   6    16.40    35.10     7.09 o
   7   1   7   406.47   397.53    12.37 o
   7   1   8     9.84    -2.45    11.23 <
   7   2 -12    22.27    17.43     9.93 <
   7   2 -11    88.82   102.84     8.02 o
   7   2 -10  1506.35  1434.55    15.12 o
   7   2  -9   117.37   132.82     5.37 o
   7   2  -8  1032.46   985.60     9.26 o
   7   2  -7   150.16   132.91     3.58 o
   7   2  -6   445.29   451.76     5.73 o
   7   2  -5   310.59   294.52     5.01 o
   7   2  -4  1968.75  1914.33    14.79 o
   7   2  -3  2216.27  2162.21    18.48 o
   7   2  -2   655.65   626.43     8.44 o
   7   2  -1    49.69    50.17     4.09 o
   7   2   0  1895.19  1929.17    17.52 o
   7   2   1   592.25   510.57     8.69 o
   7   2   2  1274.38  1240.27    13.03 o
   7   2   3   150.43   142.77     5.36 o
   7   2   4     9.21     6.49     5.49 <
   7   2   5    56.34    52.88     6.17 o
   7   2   6  1078.54   988.94    15.40 o
   7   2   7     1.35   -12.49     8.87 <
   7   2   8   136.55   123.51    11.04 o
   7   3 -12   235.92   247.92    10.50 o
   7   3 -11   264.87   266.25     9.60 o
   7   3 -10     6.03    19.59     6.96 <
   7   3  -9   845.84   792.17     9.61 o
   7   3  -8  1077.61  1023.48     9.55 o
   7   3  -7  1121.19  1105.59     8.69 o
   7   3  -6  1735.92  1699.89    11.49 o
   7   3  -5  5194.32  4913.60    31.49 o
   7   3  -4     4.66     2.88     3.65 <
   7   3  -3  3349.43  3451.93    27.47 o
   7   3  -2  1633.02  1665.57    15.55 o
   7   3  -1  1265.04  1246.11    12.95 o
   7   3   0   778.91   778.22     8.92 o
   7   3   1   686.31   725.84    10.00 o
   7   3   2   543.85   564.70     8.92 o
   7   3   3   193.84   160.77     5.47 o
   7   3   4  1489.85  1430.57    15.20 o
   7   3   5  1112.89  1089.52    14.45 o
   7   3   6   108.14    97.98     8.02 o
   7   3   7    31.10     6.41     8.81 <
   7   3   8   109.28   123.03    10.99 o
   7   4 -12   102.79   104.21    10.86 o
   7   4 -11    81.26    84.72     7.93 o
   7   4 -10  1000.16   950.83    12.59 o
   7   4  -9    35.31    40.19     5.33 o
   7   4  -8    42.88    48.75     4.56 o
   7   4  -7  1843.08  1754.79    12.33 o
   7   4  -6    74.97    68.97     3.52 o
   7   4  -5   699.02   648.62     7.37 o
   7   4  -4   169.66   166.82     5.07 o
   7   4  -3   416.39   432.64     7.26 o
   7   4  -2    79.96    83.27     4.09 o
   7   4  -1  4565.41  4515.53    37.95 o
   7   4   0  2218.26  2120.55    18.76 o
   7   4   1   558.90   515.21     8.24 o
   7   4   2   402.56   397.84     8.16 o
   7   4   3   860.08   797.29    10.06 o
   7   4   4    50.06    69.75     6.24 o
   7   4   5    83.94    94.25     7.40 o
   7   4   6   266.36   231.11     9.05 o
   7   4   7    65.67    46.66     9.26 o
   7   4   8   106.64   109.64    23.60 o
   7   5 -12   901.55   900.67    18.68 o
   7   5 -11    29.71    34.75     7.75 o
   7   5 -10   137.86   143.99     7.09 o
   7   5  -9   885.97   854.27    10.52 o
   7   5  -8   405.42   399.20     7.50 o
   7   5  -7   257.28   245.09     5.86 o
   7   5  -6  1869.39  1844.57    13.84 o
   7   5  -5   910.62   927.49     9.02 o
   7   5  -4    67.54    53.09     4.11 o
   7   5  -3   456.22   443.72     6.86 o
   7   5  -2  5557.54  5323.89    43.62 o
   7   5  -1   165.45   193.40     6.59 o
   7   5   0     8.95    18.57     4.51 o
   7   5   1    58.08    60.68     4.66 o
   7   5   2  1511.91  1484.45    15.74 o
   7   5   3     0.66     7.12     5.40 <
   7   5   4  1159.71  1109.84    14.74 o
   7   5   5   270.61   222.64     8.26 o
   7   5   6     1.17   -12.93     7.58 <
   7   5   7    18.41     0.30     7.68 <
   7   6 -12    75.00    94.19     9.65 o
   7   6 -11   128.33   126.36     7.68 o
   7   6 -10    49.75    53.20     6.22 o
   7   6  -9   591.96   535.58     9.08 o
   7   6  -8   984.96   921.35     9.97 o
   7   6  -7  4269.61  4044.27    27.62 o
   7   6  -6     3.49     9.39     3.94 <
   7   6  -5     6.93     9.10     3.76 <
   7   6  -4   232.67   218.28     6.10 o
   7   6  -3  1587.29  1602.95    15.01 o
   7   6  -2   447.12   414.18     8.12 o
   7   6  -1  1768.79  1796.57    18.09 o
   7   6   0    62.26    53.02     5.22 o
   7   6   1     1.30    -0.87     5.04 <
   7   6   2     1.10    10.21     5.46 <
   7   6   3  1754.55  1680.59    17.20 o
   7   6   4     8.27     7.18     5.73 <
   7   6   5   201.76   190.66     8.16 o
   7   6   6     2.37    -1.07     7.77 <
   7   6   7   364.63   338.38    10.42 o
   7   7 -12   691.32   645.43    15.10 o
   7   7 -11   187.60   180.94     8.00 o
   7   7 -10    55.51    61.72     6.32 o
   7   7  -9    37.27    33.07     5.69 o
   7   7  -8   801.12   775.88     9.33 o
   7   7  -7     3.45    13.76     4.30 o
   7   7  -6  1257.35  1317.41    11.59 o
   7   7  -5    35.63    31.71     3.89 o
   7   7  -4   334.32   367.61     7.08 o
   7   7  -3    96.03   103.30     4.81 o
   7   7  -2  2091.51  2130.25    19.18 o
   7   7  -1   255.96   258.67     7.41 o
   7   7   0  1092.52  1132.89    13.52 o
   7   7   1   258.71   214.22     7.07 o
   7   7   2  1285.88  1191.53    13.64 o
   7   7   3    19.61    27.47     5.28 o
   7   7   4   281.60   260.66     7.86 o
   7   7   5     6.52   -14.58     7.13 <
   7   7   6   206.77   210.10     9.39 o
   7   7   7     5.13    -2.18     9.01 <
   7   8 -12    53.00    48.13     9.64 o
   7   8 -11    79.18    84.41     7.67 o
   7   8 -10   395.42   369.95     8.98 o
   7   8  -9   218.97   238.61     7.05 o
   7   8  -8    21.06    19.50     4.91 o
   7   8  -7  2403.37  2320.76    18.37 o
   7   8  -6    25.58    15.66     4.16 o
   7   8  -5   370.27   354.18     6.84 o
   7   8  -4   138.30   137.22     4.93 o
   7   8  -3  2633.71  2596.81    22.56 o
   7   8  -2   911.55   861.36    10.29 o
   7   8  -1  2000.25  1927.71    17.95 o
   7   8   0   833.22   795.14    11.43 o
   7   8   1    79.52    73.99     5.68 o
   7   8   2    52.31    54.75     5.19 o
   7   8   3   949.32   901.51    11.68 o
   7   8   4     0.40    -8.54     6.03 <
   7   8   5    91.14    64.21     7.48 o
   7   8   6     0.95   -19.44     8.20 <
   7   8   7   174.21   165.97    10.01 o
   7   9 -12   354.48   324.86    15.33 o
   7   9 -11     1.76    10.12     7.45 <
   7   9 -10   129.19   125.09     6.76 o
   7   9  -9   400.67   350.28     8.40 o
   7   9  -8  1810.69  1713.89    14.88 o
   7   9  -7    27.77    32.84     4.72 o
   7   9  -6  1243.57  1206.23    11.40 o
   7   9  -5   511.04   524.38     7.34 o
   7   9  -4   629.75   626.01     8.00 o
   7   9  -3   303.34   282.63     7.04 o
   7   9  -2   493.55   527.28     8.31 o
   7   9  -1   737.28   680.57     8.83 o
   7   9   0   636.42   613.08     9.19 o
   7   9   1   113.20   120.95     5.64 o
   7   9   2   762.28   725.86    10.32 o
   7   9   3    75.76    66.87     6.08 o
   7   9   4   857.09   779.77    11.92 o
   7   9   5   134.69   122.47     8.51 o
   7   9   6    30.08    17.78     8.30 <
   7   9   7   100.15    99.83    10.41 o
   7  10 -11   282.52   286.38     9.25 o
   7  10 -10   594.87   581.37    10.65 o
   7  10  -9    71.63    65.15     6.06 o
   7  10  -8   469.83   441.33     8.57 o
   7  10  -7  1269.09  1191.34    11.51 o
   7  10  -6   142.70   146.63     4.99 o
   7  10  -5    33.47    36.13     4.30 o
   7  10  -4  2103.23  1996.33    17.37 o
   7  10  -3  1658.09  1666.93    15.47 o
   7  10  -2     6.62     4.37     4.16 <
   7  10  -1  2515.75  2469.67    19.80 o
   7  10   0   152.26   155.94     5.32 o
   7  10   1     6.40     9.56     5.15 <
   7  10   2   464.21   439.43     9.40 o
   7  10   3   433.50   382.85     9.52 o
   7  10   4   139.00   140.96     7.27 o
   7  10   5   249.15   234.68     9.92 o
   7  10   6     5.54   -18.19     9.16 <
   7  10   7    40.54    33.80    10.25 o
   7  11 -11   607.20   553.43    12.75 o
   7  11 -10    29.39    38.98     6.64 o
   7  11  -9   311.69   285.20     8.26 o
   7  11  -8   715.50   734.09     9.98 o
   7  11  -7    16.39     7.82     5.14 <
   7  11  -6   277.44   289.13     7.28 o
   7  11  -5  1529.01  1394.48    13.93 o
   7  11  -4   601.44   593.04     9.19 o
   7  11  -3   664.62   652.89     8.87 o
   7  11  -2   193.06   193.30     5.70 o
   7  11  -1   796.59   762.11     8.87 o
   7  11   0   328.46   324.50     7.67 o
   7  11   1  1875.04  1809.84    18.05 o
   7  11   2   184.15   179.44     6.62 o
   7  11   3   404.07   357.16     9.43 o
   7  11   4   435.31   388.99    11.33 o
   7  11   5   293.41   295.42     9.66 o
   7  11   6     4.62   -17.60     9.12 <
   7  11   7   339.48   338.26    14.48 o
   7  12 -11    24.44    36.03     8.51 o
   7  12 -10   778.22   744.20    11.85 o
   7  12  -9  1026.64   944.97    12.48 o
   7  12  -8  1068.34  1018.76    11.82 o
   7  12  -7   223.58   229.56     6.42 o
   7  12  -6   966.98   906.88    11.18 o
   7  12  -5   294.58   261.86     7.75 o
   7  12  -4  1073.08  1052.69    12.01 o
   7  12  -3   429.67   430.91     8.81 o
   7  12  -2    21.83    14.84     4.15 o
   7  12  -1     2.77     6.54     4.41 <
   7  12   0   367.02   391.63     8.60 o
   7  12   1    25.71    29.43     5.72 o
   7  12   2   473.65   473.52     9.33 o
   7  12   3   138.50    98.74     7.27 o
   7  12   4   285.99   255.38     8.83 o
   7  12   5     6.06    -9.82     7.93 <
   7  12   6   293.69   268.01    11.11 o
   7  13 -11   213.90   232.72    11.90 o
   7  13 -10    10.98    18.66     7.52 <
   7  13  -9   733.79   727.46    11.70 o
   7  13  -8    51.91    57.82     6.36 o
   7  13  -7    25.42    21.01     5.82 o
   7  13  -6     0.82     4.68     5.50 <
   7  13  -5  1271.20  1251.82    13.34 o
   7  13  -4   166.11   186.30     6.05 o
   7  13  -3  1235.08  1217.53    14.08 o
   7  13  -2   346.00   351.18     7.75 o
   7  13  -1   244.62   232.40     7.04 o
   7  13   0     0.31     4.56     5.40 <
   7  13   1  1471.36  1434.24    16.02 o
   7  13   2    15.87    19.07     5.95 o
   7  13   3    72.77    59.67     7.34 o
   7  13   4    13.16     0.21     7.76 <
   7  13   5    43.08    42.33     8.69 o
   7  13   6    47.48    36.05    10.36 o
   7  14 -11   187.92   142.05    18.39 o
   7  14 -10   395.11   382.05    12.19 o
   7  14  -9    70.17    78.73     7.68 o
   7  14  -8   102.31   106.91     6.84 o
   7  14  -7     7.82     5.83     5.97 <
   7  14  -6   814.28   766.19    11.04 o
   7  14  -5    97.67   114.85     5.72 o
   7  14  -4   992.95   958.07    11.55 o
   7  14  -3    12.17    18.27     5.49 o
   7  14  -2    34.66    37.58     5.22 o
   7  14  -1   557.69   543.78     9.51 o
   7  14   0  1990.83  1960.82    19.71 o
   7  14   1    67.26    52.23     5.82 o
   7  14   2   403.21   384.52     9.78 o
   7  14   3    11.01    10.77     8.15 <
   7  14   4   133.38   130.38     8.60 o
   7  14   5    86.01    76.84     8.92 o
   7  14   6   416.40   399.87    15.08 o
   7  15 -10   258.26   273.69     9.65 o
   7  15  -9   257.26   257.98     8.93 o
   7  15  -8     0.60    -2.40     6.53 <
   7  15  -7    77.76    75.12     6.55 o
   7  15  -6   123.67   110.00     6.17 o
   7  15  -5  1770.49  1741.91    16.86 o
   7  15  -4   340.01   324.16     9.03 o
   7  15  -3  1012.25   970.58    11.87 o
   7  15  -2    68.66    60.64     5.52 o
   7  15  -1   121.91    98.97     5.72 o
   7  15   0    16.01    18.91     6.00 o
   7  15   1   782.30   759.83    12.14 o
   7  15   2    33.96    24.80     6.08 o
   7  15   3     0.99   -11.56     7.46 <
   7  15   4     4.14     6.30     8.15 <
   7  15   5   257.26   251.27    10.24 o
   7  15   6    11.09    -6.09    10.86 <
   7  16 -10   579.34   562.77    15.70 o
   7  16  -9   212.96   215.77     9.51 o
   7  16  -8   685.95   670.33    11.65 o
   7  16  -7   258.80   256.64     7.80 o
   7  16  -6   124.93   128.62     6.27 o
   7  16  -5   316.95   292.04     7.99 o
   7  16  -4   670.48   648.26    10.07 o
   7  16  -3    31.53    24.66     5.74 o
   7  16  -2    39.98    41.76     6.39 o
   7  16  -1   283.88   257.76     8.39 o
   7  16   0  2225.92  2157.24    23.74 o
   7  16   1    18.24    18.18     5.82 o
   7  16   2   283.08   281.22     8.02 o
   7  16   3    48.78    46.05     7.68 o
   7  16   4    56.84    43.84     7.71 o
   7  16   5     5.77     0.21     8.12 <
   7  17 -10    80.35   102.91    12.24 o
   7  17  -9    41.86    35.14    10.02 o
   7  17  -8    88.42    76.14     8.02 o
   7  17  -7   260.72   266.93     8.07 o
   7  17  -6   131.43   113.42     6.48 o
   7  17  -5   830.50   786.80    11.56 o
   7  17  -4     1.03    -3.83     6.26 <
   7  17  -3     9.66     5.85     6.22 <
   7  17  -2  1066.51  1030.86    13.35 o
   7  17  -1    61.50    58.73     6.10 o
   7  17   0     3.71    13.46     6.57 <
   7  17   1   357.39   354.71    10.02 o
   7  17   2    39.25    48.68     6.42 o
   7  17   3    28.38    17.77     7.72 <
   7  17   4   337.86   361.08    11.27 o
   7  17   5   173.28   164.48     8.98 o
   7  18  -9    31.00    54.80    10.11 o
   7  18  -8    80.67    96.12     8.67 o
   7  18  -7   882.14   819.69    14.45 o
   7  18  -6   194.77   179.18     8.00 o
   7  18  -5   205.39   189.16     6.76 o
   7  18  -4   616.78   632.79    11.83 o
   7  18  -3   495.90   479.18    10.79 o
   7  18  -2    12.87    17.18     6.08 <
   7  18  -1   265.33   219.79     9.02 o
   7  18   0   425.29   429.87    10.73 o
   7  18   1     3.11     2.90     6.21 <
   7  18   2   203.62   178.37     7.86 o
   7  18   3   159.00   169.81     8.85 o
   7  18   4   164.73   180.63     8.71 o
   7  18   5   118.63   121.14     9.34 o
   7  19  -9    43.04    54.00    10.79 o
   7  19  -8   411.79   406.80    13.16 o
   7  19  -7    27.41    41.72     8.26 o
   7  19  -6   263.36   257.72     8.53 o
   7  19  -5     4.18    -4.03     7.05 <
   7  19  -4     6.28    -1.55     6.59 <
   7  19  -3    20.95    26.74     6.57 o
   7  19  -2   451.54   472.46    10.68 o
   7  19  -1    28.89    36.81     6.91 o
   7  19   0   122.19   117.98     7.13 o
   7  19   1    21.97    22.45     6.42 o
   7  19   2    77.73    72.00     7.36 o
   7  19   3     0.36     1.40     8.08 <
   7  19   4   250.64   268.58     9.42 o
   7  20  -8   321.34   327.03    10.86 o
   7  20  -7   281.82   295.06     9.66 o
   7  20  -6   356.77   357.10    11.81 o
   7  20  -5    58.51    54.94     8.20 o
   7  20  -4    25.05    21.85     7.67 <
   7  20  -3   790.36   812.34    13.18 o
   7  20  -2   159.20   156.84     7.02 o
   7  20  -1   341.75   327.48    10.33 o
   7  20   0     1.05     7.32     6.67 <
   7  20   1    23.62    36.53     6.64 o
   7  20   2     0.60    -0.63     7.22 <
   7  20   3    70.26    66.77     8.56 o
   7  20   4    59.49    61.62     8.47 o
   7  21  -8   824.30   776.24    16.72 o
   7  21  -7    96.42    89.41     9.07 o
   7  21  -6   411.37   398.71    13.00 o
   7  21  -5     5.84    -0.09     8.56 <
   7  21  -4    10.63    22.28     8.60 <
   7  21  -3    16.91    19.90     7.66 <
   7  21  -2   477.88   500.15    11.06 o
   7  21  -1   102.15    99.53     7.25 o
   7  21   0   173.34   156.81     7.54 o
   7  21   1    49.29    51.94     6.76 o
   7  21   2    87.16    99.38     7.88 o
   7  21   3     1.44    -7.93     8.31 <
   7  22  -7   216.83   229.83    10.15 o
   7  22  -6    13.35    18.44     8.74 <
   7  22  -5    85.08    89.49     9.55 o
   7  22  -4   272.09   263.69    10.36 o
   7  22  -3   113.06   124.29     9.16 o
   7  22  -2   233.90   222.94    10.02 o
   7  22  -1   181.79   196.64     7.88 o
   7  22   0     0.63     2.70     6.93 <
   7  22   1    87.82    89.44     7.61 o
   7  22   2    93.31    99.73     7.85 o
   7  22   3    13.72    12.64    10.64 <
   7  23  -6    64.68    63.65     9.24 o
   7  23  -5     7.44    13.55     9.26 <
   7  23  -4   117.21   120.62     9.78 o
   7  23  -3    64.52    59.13     9.07 o
   7  23  -2   391.83   394.73    14.47 o
   7  23  -1   116.75   123.10     9.05 o
   7  23   0   117.70   129.82     7.72 o
   7  23   1    23.09    19.81     8.00 <
   7  23   2   144.94   164.48     8.40 o
   7  24  -5     0.29    -3.83     9.43 <
   7  24  -4    79.18    68.74     9.74 o
   7  24  -3   167.93   188.88    10.06 o
   7  24  -2    36.87    37.03     8.75 o
   7  24  -1   633.71   610.01    14.71 o
   7  24   0    41.21    64.79     8.79 o
   7  24   1     1.17     2.40     8.74 <
   7  25  -4    14.09    20.43     9.67 <
   7  25  -3   330.84   348.35    12.78 o
   7  25  -2     3.72     1.44     8.89 <
   7  25  -1   114.51   130.30     9.58 o
   8   0 -12   111.52   121.67    18.95 o
   8   0 -10    23.91    25.05    10.01 <
   8   0  -8  3114.02  2966.18    27.82 o
   8   0  -6   626.44   578.78    10.56 o
   8   0  -4   472.94   509.76    10.28 o
   8   0  -2  3359.21  3484.69    44.99 o
   8   0   0     4.45     5.01     7.63 <
   8   0   2  1372.29  1288.29    19.68 o
   8   0   4    78.74    65.94    10.50 o
   8   0   6    93.96    86.16    12.77 o
   8   1 -12    31.98    15.79    12.87 <
   8   1 -11    29.80    33.19     9.97 o
   8   1 -10    36.45    37.82     6.51 o
   8   1  -9  1189.43  1162.18    12.31 o
   8   1  -8    12.82    17.25     4.56 o
   8   1  -7  1312.02  1261.82     9.80 o
   8   1  -6   459.37   419.26     6.48 o
   8   1  -5   522.52   494.23     7.52 o
   8   1  -4    25.58    29.10     4.05 o
   8   1  -3  3982.24  3894.73    31.58 o
   8   1  -2     0.51    15.24     4.93 o
   8   1  -1   396.20   416.19     9.16 o
   8   1   0    95.47   100.51     5.87 o
   8   1   1  1090.02  1114.81    12.46 o
   8   1   2   174.35   153.37     5.99 o
   8   1   3   625.45   603.78    11.38 o
   8   1   4    59.92    56.69     6.80 o
   8   1   5    92.80    85.04     8.15 o
   8   1   6    31.13    17.27     9.26 <
   8   1   7   211.38   198.41    11.49 o
   8   2 -12   405.07   383.24    17.46 o
   8   2 -11    33.81    34.05     8.58 o
   8   2 -10   387.30   364.37     9.84 o
   8   2  -9   135.17   136.95     6.00 o
   8   2  -8  2232.93  2132.30    16.65 o
   8   2  -7    77.33    73.30     4.03 o
   8   2  -6    80.90    83.23     3.98 o
   8   2  -5   303.54   292.37     6.62 o
   8   2  -4  3004.50  2926.72    23.04 o
   8   2  -3  1453.64  1416.02    14.45 o
   8   2  -2  1745.95  1774.89    17.40 o
   8   2  -1  1050.79  1015.77    12.28 o
   8   2   0   203.45   185.01     6.31 o
   8   2   1   124.21   131.87     5.96 o
   8   2   2   905.01   902.46    11.63 o
   8   2   3     0.50     1.39     6.14 <
   8   2   4    78.14    75.11     6.96 o
   8   2   5   246.85   206.06     8.22 o
   8   2   6    91.50    80.61     9.62 o
   8   2   7    12.77     6.18    11.10 <
   8   3 -12   122.25   118.72    13.84 o
   8   3 -11    76.07    94.12     8.33 o
   8   3 -10   386.44   362.12    10.91 o
   8   3  -9  1511.67  1416.55    13.54 o
   8   3  -8     8.25    15.28     4.47 o
   8   3  -7   192.66   218.76     5.42 o
   8   3  -6   645.14   629.79     7.55 o
   8   3  -5    52.22    59.47     4.66 o
   8   3  -4    29.33    35.86     4.90 o
   8   3  -3   408.36   459.25     8.20 o
   8   3  -2    13.02    19.70     4.82 o
   8   3  -1    47.00    68.51     5.29 o
   8   3   0   349.16   370.41     8.60 o
   8   3   1  1233.88  1168.59    14.88 o
   8   3   2   119.93   128.98     5.94 o
   8   3   3   612.80   615.90    11.38 o
   8   3   4    64.20    51.01     6.87 o
   8   3   5    67.50    66.46     7.89 o
   8   3   6   141.51   147.74     9.97 o
   8   3   7    39.00     6.96    15.33 <
   8   4 -12   172.09   184.61    13.90 o
   8   4 -11  1579.83  1475.29    17.90 o
   8   4 -10    80.02    77.17     7.37 o
   8   4  -9   115.24   116.60     5.88 o
   8   4  -8   809.30   790.23     9.13 o
   8   4  -7  1005.34   919.60     9.80 o
   8   4  -6     4.31     3.57     4.41 <
   8   4  -5  1401.09  1391.68    12.33 o
   8   4  -4  1951.65  1877.77    17.47 o
   8   4  -3   359.00   314.33     7.55 o
   8   4  -2  2680.44  2617.47    23.81 o
   8   4  -1  1899.78  1879.05    18.60 o
   8   4   0   135.46   147.68     5.97 o
   8   4   1  1033.08  1109.57    14.52 o
   8   4   2   232.82   217.60     6.51 o
   8   4   3   196.70   179.62     7.04 o
   8   4   4     9.96     0.50     6.99 <
   8   4   5  1110.01  1080.80    16.36 o
   8   4   6   114.97    91.70     8.98 o
   8   5 -12   230.49   254.70    14.15 o
   8   5 -11    67.02   103.52     8.44 o
   8   5 -10   296.11   271.14     8.88 o
   8   5  -9   585.81   580.33     9.44 o
   8   5  -8   114.99   110.79     5.24 o
   8   5  -7   239.22   240.07     6.28 o
   8   5  -6  1073.93  1063.59    11.09 o
   8   5  -5    11.20    13.46     4.29 o
   8   5  -4  2305.34  2237.12    20.07 o
   8   5  -3    59.73    72.60     5.25 o
   8   5  -2   147.52   165.92     6.44 o
   8   5  -1    55.07    65.35     5.73 o
   8   5   0  1608.68  1560.74    16.54 o
   8   5   1    27.86    36.87     6.40 o
   8   5   2    85.86    99.57     6.21 o
   8   5   3   166.31   165.20     7.50 o
   8   5   4   321.55   289.09     9.49 o
   8   5   5    25.45    29.45     8.07 o
   8   5   6    89.44    77.62     9.42 o
   8   6 -12     0.18    32.65    19.99 <
   8   6 -11  1241.64  1206.79    16.29 o
   8   6 -10     2.46     4.12     7.09 <
   8   6  -9   896.63   846.01    10.21 o
   8   6  -8   282.68   268.70     7.18 o
   8   6  -7   331.04   329.77     7.34 o
   8   6  -6   181.68   168.00     5.16 o
   8   6  -5  2181.50  2142.00    17.20 o
   8   6  -4   106.57   109.16     5.38 o
   8   6  -3     1.18     0.85     4.84 <
   8   6  -2  1224.73  1277.10    14.72 o
   8   6  -1   436.82   496.33     9.92 o
   8   6   0    54.86    64.11     6.03 o
   8   6   1  1509.53  1481.39    17.00 o
   8   6   2   142.53   128.31     6.82 o
   8   6   3   163.44   147.84     6.98 o
   8   6   4    65.07    68.13     7.19 o
   8   6   5   464.09   425.79    12.64 o
   8   6   6    64.07    47.96     9.43 o
   8   7 -11    59.35    74.45     8.43 o
   8   7 -10   208.46   192.07     7.59 o
   8   7  -9    59.17    51.23     5.49 o
   8   7  -8   196.40   197.08     6.12 o
   8   7  -7   811.91   741.38     9.31 o
   8   7  -6  3110.35  2911.55    21.83 o
   8   7  -5   297.13   307.60     7.80 o
   8   7  -4  1589.04  1586.93    15.62 o
   8   7  -3   250.08   278.47     7.70 o
   8   7  -2   905.85   852.42    10.92 o
   8   7  -1    65.86    70.92     5.77 o
   8   7   0  2011.04  1998.94    20.81 o
   8   7   1    27.26    36.36     6.13 o
   8   7   2   280.54   262.24     8.63 o
   8   7   3   202.22   204.31     6.93 o
   8   7   4   909.85   889.25    14.40 o
   8   7   5   319.28   307.80    10.48 o
   8   7   6   253.58   253.81    11.42 o
   8   8 -11   734.56   733.29    14.75 o
   8   8 -10   321.21   307.92     9.24 o
   8   8  -9   256.84   248.44     7.23 o
   8   8  -8    47.81    46.87     5.42 o
   8   8  -7   133.54   134.03     5.45 o
   8   8  -6    44.87    33.07     5.18 o
   8   8  -5  1267.96  1281.13    13.34 o
   8   8  -4    61.56    59.09     5.33 o
   8   8  -3     6.13    11.05     4.97 <
   8   8  -2   331.64   310.36     8.17 o
   8   8  -1  1202.97  1202.36    14.76 o
   8   8   0    70.84    68.92     6.04 o
   8   8   1   851.72   877.88    12.78 o
   8   8   2    32.14    28.37     6.10 o
   8   8   3    14.44    16.03     5.99 <
   8   8   4     1.93    11.61     7.52 <
   8   8   5   300.77   263.18    10.84 o
   8   8   6   109.11    87.52    10.45 o
   8   9 -11    69.04    89.33     9.48 o
   8   9 -10   864.96   827.99    13.14 o
   8   9  -9   138.84   135.79     6.62 o
   8   9  -8    47.42    48.28     5.82 o
   8   9  -7  1569.71  1425.29    14.96 o
   8   9  -6  2774.79  2706.97    22.46 o
   8   9  -5    16.98    13.28     5.49 <
   8   9  -4    75.58    81.85     5.37 o
   8   9  -3   337.66   325.77     8.35 o
   8   9  -2   277.90   287.76     7.67 o
   8   9  -1    22.99    30.04     5.40 o
   8   9   0   679.58   735.35    11.83 o
   8   9   1    51.83    57.44     6.06 o
   8   9   2     7.86     4.73     6.12 <
   8   9   3   283.61   301.47     8.83 o
   8   9   4   316.74   266.39     9.91 o
   8   9   5     8.48     1.27     9.26 <
   8   9   6   107.41    91.90    10.51 o
   8  10 -11   337.62   348.54    13.90 o
   8  10 -10    58.56    77.62     8.35 o
   8  10  -9    25.62    16.64     6.62 <
   8  10  -8   823.98   765.95    11.65 o
   8  10  -7   376.67   386.48     9.33 o
   8  10  -6    60.62    67.39     5.94 o
   8  10  -5  1477.79  1478.71    17.01 o
   8  10  -4   181.06   183.65     6.64 o
   8  10  -3   321.64   308.75     7.45 o
   8  10  -2  1114.38  1139.30    11.54 o
   8  10  -1  1923.70  1844.54    17.24 o
   8  10   0    10.74    16.30     5.56 <
   8  10   1   181.06   182.70     7.04 o
   8  10   2   292.22   317.44     8.81 o
   8  10   3   253.48   268.14     8.47 o
   8  10   4   144.95   150.01     9.58 o
   8  10   5   258.22   238.90    10.95 o
   8  10   6    97.19    80.88    11.34 o
   8  11 -11   246.44   261.19    12.28 o
   8  11 -10   201.42   200.33     8.76 o
   8  11  -9    39.83    42.32     6.84 o
   8  11  -8    19.40    31.95     6.45 o
   8  11  -7   646.86   626.20    10.65 o
   8  11  -6  1338.12  1346.41    14.60 o
   8  11  -5   226.66   245.99     7.59 o
   8  11  -4   668.34   665.17    11.37 o
   8  11  -3  1395.87  1358.21    15.14 o
   8  11  -2   344.29   369.19     7.90 o
   8  11  -1   219.57   208.00     6.53 o
   8  11   0   458.17   446.19     9.03 o
   8  11   1   593.94   593.55    10.86 o
   8  11   2    58.80    54.49     6.51 o
   8  11   3   146.18   146.84     8.30 o
   8  11   4   122.94   102.77     9.29 o
   8  11   5    86.48    63.25     9.71 o
   8  12 -11   130.61   118.72    18.76 o
   8  12 -10   481.53   480.97    12.64 o
   8  12  -9   173.18   180.19     7.71 o
   8  12  -8  2035.09  1905.65    18.84 o
   8  12  -7   299.94   307.60     8.72 o
   8  12  -6   494.13   458.51     9.78 o
   8  12  -5    85.44    86.60     6.03 o
   8  12  -4  1025.52  1029.41    14.78 o
   8  12  -3    20.39    29.69     5.60 o
   8  12  -2   550.31   550.68    10.15 o
   8  12  -1    52.29    67.71     6.12 o
   8  12   0     4.07     6.68     5.49 <
   8  12   1     1.02     1.26     6.64 <
   8  12   2   541.32   529.22    12.95 o
   8  12   3    74.97    77.77     8.33 o
   8  12   4    53.88    41.37     9.67 o
   8  12   5    16.05   -19.19     9.87 <
   8  13 -10   338.31   313.58    10.43 o
   8  13  -9   464.75   427.47    10.57 o
   8  13  -8   225.41   231.55     7.89 o
   8  13  -7   586.17   538.37    10.52 o
   8  13  -6    16.96    22.90     6.14 o
   8  13  -5     8.74     7.93     5.87 <
   8  13  -4    55.77    46.83     7.03 o
   8  13  -3  2055.18  2032.96    21.53 o
   8  13  -2   730.31   694.91    10.93 o
   8  13  -1   496.85   481.87    10.46 o
   8  13   0     1.27     7.49     6.03 <
   8  13   1   378.87   381.86    10.16 o
   8  13   2     3.92    -2.21     7.66 <
   8  13   3   843.94   854.69    15.67 o
   8  13   4     0.48    -7.73     8.65 <
   8  13   5    90.64    67.81    10.57 o
   8  14 -10   114.94   107.35     9.66 o
   8  14  -9    29.87    41.88     7.22 o
   8  14  -8   331.64   314.37     8.93 o
   8  14  -7    60.40    63.19     6.68 o
   8  14  -6     5.42     3.82     6.06 <
   8  14  -5     9.36    16.66     6.39 <
   8  14  -4  1292.60  1309.10    15.67 o
   8  14  -3   139.24   129.76     7.00 o
   8  14  -2   282.64   266.46     8.97 o
   8  14  -1    30.27    37.02     6.13 o
   8  14   0   103.74    84.66     6.95 o
   8  14   1     5.50     1.53     6.67 <
   8  14   2   432.06   435.77    11.83 o
   8  14   3     3.48    15.79     8.29 <
   8  14   4   413.68   375.11    12.31 o
   8  14   5    14.02    -9.21    10.87 <
   8  15 -10   217.49   190.73    11.85 o
   8  15  -9   844.38   823.66    13.45 o
   8  15  -8    47.88    38.43     7.21 o
   8  15  -7   578.26   564.36    10.92 o
   8  15  -6    12.69    15.34     6.21 <
   8  15  -5    29.47    22.03     6.59 o
   8  15  -4   239.85   233.28     8.42 o
   8  15  -3   344.39   355.15    10.50 o
   8  15  -2   179.98   189.93     8.13 o
   8  15  -1     5.45     7.64     6.46 <
   8  15   0   289.92   259.95     9.66 o
   8  15   1   306.52   302.91    10.02 o
   8  15   2   255.36   275.65     9.15 o
   8  15   3   802.96   769.16    15.49 o
   8  15   4    51.86    63.96     9.25 o
   8  16  -9   610.60   555.00    13.54 o
   8  16  -8    39.26    48.01     7.40 o
   8  16  -7    17.03    24.53     6.73 o
   8  16  -6     2.29     7.23     6.44 <
   8  16  -5    11.10    13.50     7.19 <
   8  16  -4   797.91   815.52    13.35 o
   8  16  -3   603.13   551.13    11.22 o
   8  16  -2   849.40   826.03    15.46 o
   8  16  -1    15.10    10.60     7.17 <
   8  16   0    69.28    58.95     7.55 o
   8  16   1    36.22    51.08     7.25 o
   8  16   2   221.28   215.06     9.11 o
   8  16   3    14.89    12.66     8.42 <
   8  16   4     4.74     2.27     8.18 <
   8  17  -9   452.42   461.13    13.71 o
   8  17  -8     1.37     8.39     8.61 <
   8  17  -7   635.49   653.49    12.22 o
   8  17  -6   256.30   253.72     8.92 o
   8  17  -5   458.06   440.44    11.65 o
   8  17  -4   323.49   308.17     9.49 o
   8  17  -3   537.76   552.03    11.70 o
   8  17  -2   128.64   133.49     8.52 o
   8  17  -1    16.16    12.90     8.00 <
   8  17   0   506.35   473.54    12.41 o
   8  17   1   609.41   592.80    12.59 o
   8  17   2    26.17    20.43     8.09 <
   8  17   3   486.82   425.14    13.91 o
   8  17   4     5.97     7.19     8.36 <
   8  18  -8    61.11    71.63     9.01 o
   8  18  -7   163.31   161.83    10.06 o
   8  18  -6   139.10   148.96     9.16 o
   8  18  -5   498.22   456.57    12.03 o
   8  18  -4     8.27    12.66     7.17 <
   8  18  -3    35.83    32.07     6.71 o
   8  18  -2    35.86    42.59     7.49 o
   8  18  -1  1014.85  1069.14    17.67 o
   8  18   0     1.03    19.39     7.59 <
   8  18   1   125.91   138.18     8.09 o
   8  18   2     3.71     1.19     8.21 <
   8  18   3     3.11    -0.64     8.57 <
   8  19  -8     0.40     2.45     9.97 <
   8  19  -7     2.40    13.16     9.62 <
   8  19  -6   990.67  1003.99    16.50 o
   8  19  -5   157.12   152.16     9.10 o
   8  19  -4   636.62   560.84    12.35 o
   8  19  -3   383.61   369.83    11.72 o
   8  19  -2    40.98    42.22     7.58 o
   8  19  -1    12.94    34.48     7.66 o
   8  19   0   416.23   407.07    12.80 o
   8  19   1   134.86   131.47     8.21 o
   8  19   2    77.67    91.66     8.89 o
   8  19   3   189.68   169.48     9.67 o
   8  20  -7   202.29   199.16    10.03 o
   8  20  -6   187.94   184.49    10.42 o
   8  20  -5   142.98   152.33    10.05 o
   8  20  -4     7.41    15.70     8.18 <
   8  20  -3    72.16    83.23     8.02 o
   8  20  -2    47.09    46.01     7.62 o
   8  20  -1   924.29   973.75    15.73 o
   8  20   0     2.37    11.60     8.08 <
   8  20   1    57.31    64.45     9.20 o
   8  20   2     2.37    -5.14     8.53 <
   8  21  -7   133.84   118.47    10.18 o
   8  21  -6   243.26   245.38    11.11 o
   8  21  -5     7.28     9.71     9.40 <
   8  21  -4   166.17   159.21    10.09 o
   8  21  -3     0.56    -0.62     8.49 <
   8  21  -2   147.23   161.60     8.39 o
   8  21  -1     1.30     9.84     7.36 <
   8  21   0   198.85   207.09     8.44 o
   8  21   1    33.80    28.24     9.26 o
   8  22  -6    25.64    35.76    10.33 o
   8  22  -5   597.73   585.37    16.07 o
   8  22  -4   170.57   191.92    11.67 o
   8  22  -3    51.51    62.45     9.89 o
   8  22  -2    51.31    51.24     8.88 o
   8  22  -1   110.48   134.71     8.07 o
   8  22   0    43.84    54.09     7.86 o
   8  22   1   152.01   142.24     9.12 o
   8  23  -5    80.69    82.03    10.66 o
   8  23  -4    87.81   104.61    11.40 o
   8  23  -3   108.67   129.05    10.36 o
   8  23  -2   265.38   300.64    11.63 o
   8  23  -1    64.10    71.05     9.26 o
   9   0 -10   997.45   920.24    19.11 o
   9   0  -8   879.13   825.18    15.98 o
   9   0  -6   389.13   392.46    12.17 o
   9   0  -4   190.35   149.36     8.15 o
   9   0  -2  2644.78  2701.64    38.08 o
   9   0   0   819.50   845.78    18.19 o
   9   0   2   279.54   252.09    12.94 o
   9   0   4  1716.59  1770.46    30.50 o
   9   1 -11   216.22   202.02     9.91 o
   9   1 -10    16.48    27.01     7.04 o
   9   1  -9    38.67    34.37     6.50 o
   9   1  -8    14.58    20.65     5.92 o
   9   1  -7  1911.82  1854.75    17.96 o
   9   1  -6    21.04    23.52     5.40 o
   9   1  -5  1963.60  1870.86    16.75 o
   9   1  -4    39.49    46.39     5.13 o
   9   1  -3   143.10   132.59     6.15 o
   9   1  -2    37.35    42.32     5.87 o
   9   1  -1  2711.91  2784.78    27.66 o
   9   1   0   273.08   296.08     9.52 o
   9   1   1    52.64    66.31     6.28 o
   9   1   2    90.94    96.89     7.48 o
   9   1   3   391.71   367.71    11.29 o
   9   1   4     1.46    18.13     7.99 <
   9   1   5   132.36   109.16     9.17 o
   9   2 -11   278.43   278.19    10.59 o
   9   2 -10   303.67   298.15     9.12 o
   9   2  -9   297.51   276.08     8.25 o
   9   2  -8   867.63   847.79    11.27 o
   9   2  -7    11.75    17.23     5.25 o
   9   2  -6  1364.93  1350.87    13.62 o
   9   2  -5   431.42   422.07     8.90 o
   9   2  -4    24.28    24.82     5.46 o
   9   2  -3   225.73   205.03     7.17 o
   9   2  -2  1605.05  1613.93    17.11 o
   9   2  -1    91.93   107.95     6.49 o
   9   2   0   574.54   592.87    11.40 o
   9   2   1   125.62   129.66     6.66 o
   9   2   2   238.76   231.62     8.76 o
   9   2   3   247.16   269.71     9.74 o
   9   2   4   123.90   108.76     8.62 o
   9   2   5     2.81    -1.44     9.17 <
   9   3 -11   315.92   321.64    10.88 o
   9   3 -10   435.29   406.96    11.70 o
   9   3  -9    37.14    29.18     6.99 o
   9   3  -8   982.41   914.55    11.33 o
   9   3  -7  1278.64  1206.05    12.76 o
   9   3  -6   119.65   112.55     6.60 o
   9   3  -5   144.96   158.60     5.92 o
   9   3  -4  1336.68  1337.77    14.26 o
   9   3  -3   100.50   101.99     6.31 o
   9   3  -2    52.59    65.26     5.78 o
   9   3  -1  1317.11  1311.57    16.03 o
   9   3   0   188.47   184.77     7.26 o
   9   3   1    32.65    35.51     6.22 o
   9   3   2   361.96   361.63    10.30 o
   9   3   3   606.95   585.49    13.48 o
   9   3   4    13.96     7.86     8.61 <
   9   3   5   110.71   111.51     9.74 o
   9   4 -11    32.38    35.78     8.78 o
   9   4 -10    15.69    25.80     7.44 o
   9   4  -9   558.33   520.95    10.41 o
   9   4  -8   285.55   285.12     8.43 o
   9   4  -7   118.43   106.54     5.60 o
   9   4  -6   786.14   792.43    11.77 o
   9   4  -5   485.10   502.36     9.07 o
   9   4  -4    22.30    37.03     5.60 o
   9   4  -3   582.20   588.52    10.12 o
   9   4  -2   175.65   173.49     6.46 o
   9   4  -1     1.17    16.28     5.76 <
   9   4   0   345.29   404.05    10.46 o
   9   4   1   364.93   361.88    10.54 o
   9   4   2   138.32   122.65     7.09 o
   9   4   3     8.85     7.41     7.48 <
   9   4   4    11.58    11.79     8.58 <
   9   4   5     2.04    12.04     9.42 <
   9   5 -11   139.19   140.51    10.12 o
   9   5 -10  1195.26  1129.79    14.18 o
   9   5  -9     7.67    11.06     6.39 <
   9   5  -8   714.31   656.74    10.02 o
   9   5  -7   752.27   704.86    10.28 o
   9   5  -6   379.60   353.50     8.84 o
   9   5  -5    16.45    14.61     5.67 <
   9   5  -4  1324.81  1289.75    14.09 o
   9   5  -3   158.60   161.46     6.30 o
   9   5  -2   138.12   124.74     6.63 o
   9   5  -1   882.84   918.39    13.70 o
   9   5   0   312.82   316.45    10.72 o
   9   5   1     1.95    15.79     7.22 <
   9   5   2   883.88   920.64    14.52 o
   9   5   3    96.98    75.89     7.84 o
   9   5   4   143.70   158.42     8.96 o
   9   5   5   118.47   121.92    10.07 o
   9   6 -11   159.20   147.73    11.55 o
   9   6 -10     0.21     6.23     8.58 <
   9   6  -9  1016.10   943.35    13.21 o
   9   6  -8   156.26   172.50     6.67 o
   9   6  -7   121.10   111.88     6.15 o
   9   6  -6    31.53    24.03     5.85 o
   9   6  -5  1691.94  1655.77    16.65 o
   9   6  -4   346.50   340.06     9.37 o
   9   6  -3  1184.64  1236.81    14.34 o
   9   6  -2    24.17    30.39     6.58 o
   9   6  -1     2.25    14.79     6.35 <
   9   6   0    10.05    24.04     6.59 o
   9   6   1   400.34   456.94    12.33 o
   9   6   2   116.78   129.75     7.59 o
   9   6   3   241.62   252.41     9.16 o
   9   6   4    31.01    40.21     7.81 o
   9   6   5   168.12   142.37    10.91 o
   9   7 -11    31.89    31.84    10.60 o
   9   7 -10   995.24   913.29    16.20 o
   9   7  -9    24.55    33.07     7.63 o
   9   7  -8   457.45   454.20    10.43 o
   9   7  -7   385.43   382.26     9.17 o
   9   7  -6    17.65    16.99     6.12 <
   9   7  -5   177.89   195.87     6.77 o
   9   7  -4  1161.92  1129.60    13.34 o
   9   7  -3    37.03    50.87     5.85 o
   9   7  -2    84.82    90.72     6.44 o
   9   7  -1    29.85    36.66     6.45 o
   9   7   0  1447.66  1435.37    17.43 o
   9   7   1     3.30    10.52     7.37 <
   9   7   2  1044.12  1052.40    14.42 o
   9   7   3     0.02     1.76     7.13 <
   9   7   4    72.39    70.86     8.58 o
   9   7   5    20.51    41.24    11.36 o
   9   8 -11   466.61   448.37    15.85 o
   9   8 -10     5.37     6.60     8.90 <
   9   8  -9  1729.69  1617.75    17.19 o
   9   8  -8   118.35   130.27     7.17 o
   9   8  -7     3.07     3.52     6.28 <
   9   8  -6   887.97   826.16    11.42 o
   9   8  -5  2262.42  2217.36    22.64 o
   9   8  -4    91.79    96.17     6.14 o
   9   8  -3  2754.58  2701.87    24.55 o
   9   8  -2   232.51   223.81     8.02 o
   9   8  -1   100.48   117.55     7.03 o
   9   8   0   249.22   300.23     9.40 o
   9   8   1   287.40   273.60     9.89 o
   9   8   2    97.95   110.36     6.72 o
   9   8   3   316.43   300.94     9.74 o
   9   8   4   230.04   223.94     9.97 o
   9   8   5   577.52   544.26    17.83 o
   9   9 -11   208.23   176.11    26.81 o
   9   9 -10   367.55   366.80    11.55 o
   9   9  -9   110.48   120.96     7.50 o
   9   9  -8   623.07   601.11    11.49 o
   9   9  -7   346.91   326.06     9.12 o
   9   9  -6    42.74    39.85     6.46 o
   9   9  -5   927.11   900.56    13.93 o
   9   9  -4  1469.47  1487.96    16.65 o
   9   9  -3   112.08   116.00     6.57 o
   9   9  -2    51.02    65.92     6.50 o
   9   9  -1   446.41   445.73    10.38 o
   9   9   0   190.59   218.35     8.18 o
   9   9   1    79.81    81.52     6.93 o
   9   9   2   466.03   472.87    11.47 o
   9   9   3     1.72     6.67     8.09 <
   9   9   4    40.79    44.27     9.89 o
   9   9   5     2.36   -11.10    11.19 <
   9  10 -10   229.94   220.97     9.48 o
   9  10  -9   278.42   277.21     8.69 o
   9  10  -8    18.14    22.73     6.84 o
   9  10  -7    43.06    45.49     6.77 o
   9  10  -6   417.91   380.03    10.60 o
   9  10  -5   350.08   390.53    10.81 o
   9  10  -4   230.28   234.37     8.48 o
   9  10  -3   647.03   630.85    12.17 o
   9  10  -2   254.71   263.57     9.10 o
   9  10  -1   149.62   155.86     6.72 o
   9  10   0   407.10   392.53    10.25 o
   9  10   1   478.80   466.26    11.04 o
   9  10   2   206.85   209.87     8.61 o
   9  10   3   132.15   124.75     9.66 o
   9  10   4   376.73   382.81    14.84 o
   9  11 -10   101.77   108.44     9.55 o
   9  11  -9    33.98    40.11     7.45 o
   9  11  -8     8.95    10.45     6.91 <
   9  11  -7   787.85   769.60    12.19 o
   9  11  -6   277.67   265.77     8.71 o
   9  11  -5   778.05   751.61    12.93 o
   9  11  -4   417.94   442.63    11.56 o
   9  11  -3   630.87   646.74    13.37 o
   9  11  -2     5.12     9.83     6.67 <
   9  11  -1   263.26   274.09     8.61 o
   9  11   0   138.19   148.68     6.95 o
   9  11   1    82.55    98.40     7.36 o
   9  11   2   217.85   220.88    10.30 o
   9  11   3   200.87   220.13    10.83 o
   9  11   4     7.83    -0.84    10.06 <
   9  12 -10   565.53   504.81    14.38 o
   9  12  -9     3.51    14.27     7.40 <
   9  12  -8    10.50     7.94     7.16 <
   9  12  -7   184.89   182.57     7.75 o
   9  12  -6   485.25   440.89    11.45 o
   9  12  -5   527.11   553.19    11.29 o
   9  12  -4    67.95    70.54     7.19 o
   9  12  -3    76.94    88.07     7.94 o
   9  12  -2   408.89   420.45    11.23 o
   9  12  -1     1.74    11.50     6.58 <
   9  12   0   621.06   638.11    12.21 o
   9  12   1   386.77   405.20    10.95 o
   9  12   2    55.63    53.24     9.26 o
   9  12   3    60.45    74.12     9.98 o
   9  12   4   162.54   164.54    11.31 o
   9  13 -10    50.13    59.91    14.33 o
   9  13  -9   564.25   532.99    11.96 o
   9  13  -8    15.48    33.38     7.36 o
   9  13  -7  1144.94  1108.75    14.58 o
   9  13  -6    46.05    44.84     7.25 o
   9  13  -5   145.71   146.82     7.13 o
   9  13  -4   237.23   250.76     9.74 o
   9  13  -3   142.25   149.67     8.42 o
   9  13  -2     2.05    16.72     7.55 <
   9  13  -1   662.94   655.59    12.27 o
   9  13   0   368.39   327.24    10.91 o
   9  13   1     7.45    17.56     7.39 <
   9  13   2    62.81    57.73     9.52 o
   9  13   3   367.03   385.87    14.20 o
   9  13   4     0.19   -22.99    11.78 <
   9  14  -9    87.26    86.52     8.17 o
   9  14  -8    71.72    80.97     7.71 o
   9  14  -7   123.35   133.39     7.55 o
   9  14  -6  1959.97  1880.00    20.57 o
   9  14  -5    86.43    92.18     7.39 o
   9  14  -4    42.76    46.28     7.98 o
   9  14  -3    28.96    33.78     7.94 o
   9  14  -2  1532.66  1557.97    19.11 o
   9  14  -1    10.04    19.88     7.14 <
   9  14   0   238.53   235.97     9.29 o
   9  14   1    72.80    77.78     7.94 o
   9  14   2    23.18    20.29     8.44 <
   9  14   3    47.28    44.79     9.16 o
   9  15  -9   114.14   129.84     8.52 o
   9  15  -8   202.64   196.70     8.20 o
   9  15  -7   965.14   966.83    13.91 o
   9  15  -6    27.84    40.54     8.18 o
   9  15  -5   380.30   361.24    10.68 o
   9  15  -4    10.58    15.33     7.28 <
   9  15  -3    73.82    87.98     8.94 o
   9  15  -2   243.25   254.15     9.98 o
   9  15  -1   404.04   414.18    14.21 o
   9  15   0     0.02     8.21     7.95 <
   9  15   1    61.10    54.01     7.88 o
   9  15   2     8.02    -0.91     8.43 <
   9  15   3    20.88    20.31     8.39 <
   9  16  -8   890.58   867.32    14.88 o
   9  16  -7   393.89   392.11    12.09 o
   9  16  -6    77.00    83.13     8.88 o
   9  16  -5   281.67   267.74     8.76 o
   9  16  -4     0.44    -2.98     7.73 <
   9  16  -3   263.58   254.29    10.61 o
   9  16  -2   607.43   650.86    15.60 o
   9  16  -1    38.41    34.81     8.84 o
   9  16   0    40.50    48.18     8.99 o
   9  16   1   625.91   638.07    13.73 o
   9  16   2    53.74    43.79     8.93 o
   9  16   3    93.93   105.05    11.34 o
   9  17  -8   505.90   487.70    15.88 o
   9  17  -7   139.83   164.84     9.29 o
   9  17  -6    10.82    15.64     8.66 <
   9  17  -5     6.67     9.97     7.86 <
   9  17  -4   123.54   126.53     8.54 o
   9  17  -3   877.74   916.98    15.60 o
   9  17  -2   222.85   200.57    10.02 o
   9  17  -1    13.72    16.25     8.93 <
   9  17   0    28.78    47.27     8.48 o
   9  17   1    57.07    50.94     8.15 o
   9  17   2   159.07   152.48     9.65 o
   9  18  -7     3.83    14.09    11.19 <
   9  18  -6    66.72    68.92     9.40 o
   9  18  -5    56.51    61.52     9.01 o
   9  18  -4    12.29    17.02     8.08 <
   9  18  -3   258.66   272.11     9.98 o
   9  18  -2    91.73    99.06     9.31 o
   9  18  -1    75.75    65.23     9.34 o
   9  18   0   147.19   133.54     9.07 o
   9  18   1   157.74   162.01    10.20 o
   9  18   2    50.93    51.12    26.12 <
   9  19  -7   348.90   368.60    13.62 o
   9  19  -6     5.17    13.00    10.06 <
   9  19  -5     0.46    -1.75    10.02 <
   9  19  -4   224.51   227.54     9.60 o
   9  19  -3    69.12    78.22     8.47 o
   9  19  -2    31.98    37.99     8.31 o
   9  19  -1    21.32    29.76     9.20 o
   9  19   0   462.77   502.45    13.91 o
   9  19   1    31.76    41.78     9.75 o
   9  20  -6   138.92   147.50    11.16 o
   9  20  -5   349.64   366.12    15.52 o
   9  20  -4   571.46   534.81    15.48 o
   9  20  -3   811.22   768.65    15.39 o
   9  20  -2   155.80   163.83     9.20 o
   9  20  -1    60.16    74.07     8.17 o
   9  20   0    13.68    23.20     9.42 <
   9  21  -5    74.80    76.30    10.97 o
   9  21  -4   197.18   217.80    11.55 o
   9  21  -3   133.61   134.74     9.97 o
   9  21  -2   156.55   171.35     9.37 o
   9  21  -1     6.79    22.74     8.04 <
  10   0 -10   502.17   496.67    18.08 o
  10   0  -8   206.93   188.83    11.97 o
  10   0  -6  1145.95  1120.58    18.39 o
  10   0  -4   958.38   988.38    18.68 o
  10   0  -2   151.31   154.12    10.46 o
  10   0   0   813.18   814.62    19.80 o
  10   0   2     7.41    19.85    10.90 <
  10   0   4    11.57    10.65    12.17 <
  10   1 -10     4.58    16.23     9.53 <
  10   1  -9   690.60   663.13    14.08 o
  10   1  -8     2.26    -1.84     7.41 <
  10   1  -7   473.95   453.45    11.74 o
  10   1  -6   173.83   192.26     7.85 o
  10   1  -5  1196.32  1189.47    13.98 o
  10   1  -4    31.73    44.36     6.18 o
  10   1  -3    24.72    39.37     7.77 o
  10   1  -2    46.46    57.87     7.46 o
  10   1  -1   600.62   567.10    12.23 o
  10   1   0    46.79    64.54     7.26 o
  10   1   1  1302.19  1364.87    18.28 o
  10   1   2   184.69   193.75     8.78 o
  10   1   3    79.73    75.74     8.43 o
  10   1   4    47.24    45.34     8.90 o
  10   2 -10   149.98   136.82    11.13 o
  10   2  -9   475.28   455.96    13.97 o
  10   2  -8    98.52    97.27     7.77 o
  10   2  -7   502.59   479.89    12.82 o
  10   2  -6   861.95   837.94    12.91 o
  10   2  -5    21.54    28.43     6.28 o
  10   2  -4   806.29   797.43    13.18 o
  10   2  -3   831.58   834.22    13.36 o
  10   2  -2   235.14   253.83     9.64 o
  10   2  -1    89.03   102.45     7.26 o
  10   2   0   864.96   903.60    14.45 o
  10   2   1    19.58    47.73     7.57 o
  10   2   2   445.17   496.00    13.63 o
  10   2   3     3.45     9.28     8.20 <
  10   2   4   111.80    99.86     9.66 o
  10   3 -10     8.42    10.99    10.38 <
  10   3  -9   589.80   566.25    14.45 o
  10   3  -8   178.22   177.12     8.54 o
  10   3  -7   163.21   156.60     8.61 o
  10   3  -6   624.87   604.64    12.06 o
  10   3  -5   396.64   400.58     9.80 o
  10   3  -4   135.00   148.09     7.68 o
  10   3  -3    57.85    78.73     6.81 o
  10   3  -2   452.71   490.73    13.03 o
  10   3  -1   756.92   834.10    13.64 o
  10   3   0    21.61    37.88     7.17 o
  10   3   1   407.24   422.49    12.37 o
  10   3   2   131.19   150.19     8.75 o
  10   3   3    25.56    45.16     8.96 o
  10   3   4   180.77   186.35    11.02 o
  10   4 -10   451.74   434.33    17.86 o
  10   4  -9    64.77    68.66     9.24 o
  10   4  -8     4.55    17.20     7.71 <
  10   4  -7   445.46   430.47    10.60 o
  10   4  -6   605.59   609.34    12.14 o
  10   4  -5     1.80     9.13     6.80 <
  10   4  -4   690.67   691.92    12.31 o
  10   4  -3   902.32   916.26    13.41 o
  10   4  -2     2.02    28.68     6.99 o
  10   4  -1   198.27   239.09     9.11 o
  10   4   0   406.59   416.86    12.95 o
  10   4   1   211.94   195.83     9.78 o
  10   4   2   241.95   245.95    10.43 o
  10   4   3   776.70   782.46    16.25 o
  10   4   4   288.48   304.01    11.90 o
  10   5 -10    10.97     2.52    11.61 <
  10   5  -9    81.35    90.68    10.18 o
  10   5  -8  2061.01  1968.13    22.00 o
  10   5  -7   151.86   154.21     7.59 o
  10   5  -6   780.38   728.37    13.17 o
  10   5  -5   590.08   610.01    11.88 o
  10   5  -4   313.93   320.65     9.66 o
  10   5  -3    85.66    98.08     7.03 o
  10   5  -2  1646.29  1643.72    19.19 o
  10   5  -1    24.52    43.27     7.57 o
  10   5   0   100.04   113.10     8.27 o
  10   5   1     7.11    15.30     8.00 <
  10   5   2    30.06    36.93     8.63 o
  10   5   3    76.14    90.63     9.39 o
  10   5   4   173.95   185.38    10.95 o
  10   6 -10    92.30    93.35    12.42 o
  10   6  -9   447.51   416.62    13.04 o
  10   6  -8     8.67    27.58     8.51 o
  10   6  -7  1192.35  1149.26    14.74 o
  10   6  -6    64.07    82.54     7.64 o
  10   6  -5    58.76    72.73     7.76 o
  10   6  -4     0.38     6.30     6.31 <
  10   6  -3  1534.60  1539.40    16.81 o
  10   6  -2    87.71   104.83     6.93 o
  10   6  -1   270.46   289.14     9.58 o
  10   6   0    58.81    66.67     8.12 o
  10   6   1   463.26   477.33    12.96 o
  10   6   2    12.02    22.03     8.56 <
  10   6   3   430.36   464.02    13.19 o
  10   6   4    11.44     0.41    10.78 <
  10   7 -10    56.80    56.79    12.23 o
  10   7  -9    43.85    49.22     8.97 o
  10   7  -8  1288.91  1280.41    15.57 o
  10   7  -7    30.78    42.57     7.68 o
  10   7  -6   180.71   191.55     9.12 o
  10   7  -5    11.17    11.11     7.04 <
  10   7  -4   495.21   522.02    11.61 o
  10   7  -3   159.72   170.93     7.19 o
  10   7  -2   749.70   767.86    12.26 o
  10   7  -1     5.49    18.75     7.18 <
  10   7   0     1.76    11.56     7.89 <
  10   7   1    36.57    55.45     8.38 o
  10   7   2   384.27   409.15    13.37 o
  10   7   3    12.83    23.24     8.65 <
  10   7   4     7.14    57.14    32.88 <
  10   8 -10   377.58   377.23    17.58 o
  10   8  -9   147.23   152.22     8.90 o
  10   8  -8     2.59     6.55     7.26 <
  10   8  -7   865.32   831.28    13.76 o
  10   8  -6    85.74    82.25     8.51 o
  10   8  -5     2.09    10.37     7.23 <
  10   8  -4   182.02   179.58     8.24 o
  10   8  -3   589.48   633.42    12.91 o
  10   8  -2     0.92    19.99     6.98 <
  10   8  -1   475.66   507.21    12.41 o
  10   8   0     1.09    10.79     7.48 <
  10   8   1     3.79    25.49     9.01 <
  10   8   2    41.43    68.29     7.80 o
  10   8   3   119.55   123.12    10.52 o
  10   9 -10   488.62   459.39    18.80 o
  10   9  -9    28.95    38.84     8.63 o
  10   9  -8   560.60   534.92    12.08 o
  10   9  -7    32.09    41.47     7.80 o
  10   9  -6   200.00   218.01     8.81 o
  10   9  -5   356.98   356.05    10.95 o
  10   9  -4   313.92   316.97    10.24 o
  10   9  -3   110.85   106.70     8.43 o
  10   9  -2  1451.44  1487.06    18.93 o
  10   9  -1     1.47    15.30     7.08 <
  10   9   0     1.61    13.10     7.23 <
  10   9   1   295.11   336.27    10.37 o
  10   9   2   664.63   670.21    14.52 o
  10   9   3    12.72    17.28    11.49 <
  10  10  -9   114.61   120.21     9.08 o
  10  10  -8     8.74    11.97     7.50 <
  10  10  -7   316.06   344.29    10.55 o
  10  10  -6    56.42    60.64     7.73 o
  10  10  -5     9.91    21.57     7.58 <
  10  10  -4   241.66   229.58     9.64 o
  10  10  -3   331.52   357.11    12.39 o
  10  10  -2    26.86    49.35     7.18 o
  10  10  -1   253.05   271.99     9.21 o
  10  10   0   182.36   211.43     8.58 o
  10  10   1    15.44    39.14     8.40 o
  10  10   2   113.26   130.41    10.29 o
  10  10   3   257.16   242.25    12.51 o
  10  11  -9   367.65   359.37    11.76 o
  10  11  -8   656.65   636.98    12.64 o
  10  11  -7   292.90   296.91    10.21 o
  10  11  -6   240.39   260.40     8.85 o
  10  11  -5   570.75   549.23    13.84 o
  10  11  -4   169.05   185.83     9.16 o
  10  11  -3   552.89   551.49    14.07 o
  10  11  -2   208.91   219.03     9.26 o
  10  11  -1    66.84    68.07     7.49 o
  10  11   0    16.53    32.51     7.44 o
  10  11   1   540.64   549.25    16.05 o
  10  11   2     4.91     4.12     9.64 <
  10  11   3   104.77    87.80    12.33 o
  10  12  -9   428.00   431.80    12.87 o
  10  12  -8     3.35    12.04     7.84 <
  10  12  -7   230.92   200.85     8.89 o
  10  12  -6  1574.32  1513.05    17.86 o
  10  12  -5    20.03    21.17     8.49 <
  10  12  -4  1410.73  1407.35    19.88 o
  10  12  -3   458.91   497.33    13.73 o
  10  12  -2   121.39   136.28     8.57 o
  10  12  -1    39.68    57.08     7.54 o
  10  12   0   370.85   375.30    11.90 o
  10  12   1    35.65    44.70     8.09 o
  10  12   2     7.95     7.00     9.85 <
  10  13  -8     1.92     8.74     7.99 <
  10  13  -7     2.55    15.82     8.15 <
  10  13  -6   100.42   107.71     8.25 o
  10  13  -5   147.60   153.23     8.48 o
  10  13  -4   124.25   166.14     9.35 o
  10  13  -3   123.64   131.60     9.13 o
  10  13  -2    43.37    57.69     8.67 o
  10  13  -1   259.66   280.79    10.59 o
  10  13   0     2.68     7.91     8.52 <
  10  13   1   320.80   333.96    11.04 o
  10  13   2     3.36     1.55     9.47 <
  10  14  -8     3.30    15.98     7.97 <
  10  14  -7    90.29    87.55     9.07 o
  10  14  -6   522.36   544.60    13.18 o
  10  14  -5    13.94    18.15     8.04 <
  10  14  -4   778.99   795.06    15.93 o
  10  14  -3    13.16    22.79     9.26 <
  10  14  -2    50.20    61.00     8.94 o
  10  14  -1   116.14   143.73    10.10 o
  10  14   0   121.31   136.52    10.20 o
  10  14   1     3.53    19.59     8.29 <
  10  15  -8   135.46   148.90    10.09 o
  10  15  -7   280.60   281.10    10.75 o
  10  15  -6    81.99    94.23     8.99 o
  10  15  -5   491.33   509.32    14.42 o
  10  15  -4    10.95    20.71     8.42 <
  10  15  -3    14.76    17.47     9.25 <
  10  15  -2    31.82    38.75     9.49 o
  10  15  -1   839.63   936.89    18.41 o
  10  15   0     3.09    19.22     8.72 <
  10  15   1   419.60   415.85    13.27 o
  10  16  -7    15.49    44.53     9.84 o
  10  16  -6   717.99   720.79    15.55 o
  10  16  -5   161.63   151.84     9.40 o
  10  16  -4   135.86   139.53     9.29 o
  10  16  -3    16.72    30.37     9.53 o
  10  16  -2     9.40    17.79    10.51 <
  10  16  -1   280.15   340.92    12.57 o
  10  16   0   134.21   134.21     9.55 o
  10  17  -6   301.18   307.16    10.97 o
  10  17  -5   671.75   690.80    15.43 o
  10  17  -4    68.33    76.70     9.10 o
  10  17  -3    46.89    59.09     8.93 o
  10  17  -2   248.24   254.66    12.00 o
  10  17  -1   189.76   208.43    10.87 o
  10  17   0   123.09   104.28    10.00 o
  10  18  -5     1.20    11.20     8.90 <
  10  18  -4    50.81    69.46     9.08 o
  10  18  -3    78.92    95.56     9.21 o
  10  18  -2   117.85   146.27    10.66 o
  10  18  -1    17.91    29.43    10.34 <
  10  19  -3   115.59   138.34    10.95 o
  11   0  -8   922.32   891.18    24.62 o
  11   0  -6    52.96    51.98    12.87 o
  11   0  -4  1110.85  1163.47    22.55 o
  11   0  -2   160.25   209.53    14.09 o
  11   0   0   652.82   675.89    19.89 o
  11   0   2   670.46   642.17    21.82 o
  11   1  -9   575.73   573.61    18.66 o
  11   1  -8    39.35    45.23     9.46 o
  11   1  -7   425.21   401.37    13.23 o
  11   1  -6    28.76    44.67     8.54 o
  11   1  -5   262.21   277.65     9.55 o
  11   1  -4   225.60   246.46     8.97 o
  11   1  -3   377.06   390.50    13.43 o
  11   1  -2   137.38   171.47     9.93 o
  11   1  -1   714.80   744.30    16.24 o
  11   1   0    60.65    86.18     8.87 o
  11   1   1    37.68    38.74     8.76 o
  11   1   2   197.78   231.34    10.50 o
  11   2  -9   143.15   142.77    11.37 o
  11   2  -8   973.21   965.81    17.46 o
  11   2  -7   394.33   398.38    13.52 o
  11   2  -6    30.78    33.21     8.48 o
  11   2  -5   142.92   146.35     8.60 o
  11   2  -4  1263.08  1277.75    17.14 o
  11   2  -3   167.43   188.10     8.96 o
  11   2  -2    63.87    90.69     9.43 o
  11   2  -1   220.24   249.77    10.32 o
  11   2   0    63.88    69.79     8.94 o
  11   2   1     1.71    12.72     8.78 <
  11   2   2   444.15   449.37    14.54 o
  11   3  -9   434.86   414.55    18.81 o
  11   3  -8    65.10    74.12     9.57 o
  11   3  -7   298.18   312.26    11.46 o
  11   3  -6   220.43   225.38     8.85 o
  11   3  -5   504.48   512.92    12.96 o
  11   3  -4    42.02    70.87     8.20 o
  11   3  -3   298.10   358.52    12.21 o
  11   3  -2   888.88   914.73    17.81 o
  11   3  -1     1.95    22.10     8.29 <
  11   3   0   174.03   172.70     9.56 o
  11   3   1   406.30   414.12    14.40 o
  11   3   2     2.27    25.95     9.20 <
  11   4  -9    62.02    64.23    12.48 o
  11   4  -8   298.07   311.99    11.29 o
  11   4  -7   219.74   228.79    10.37 o
  11   4  -6    60.13    81.43     8.48 o
  11   4  -5  1310.01  1327.87    17.19 o
  11   4  -4   303.88   310.50    10.68 o
  11   4  -3    56.72    81.74     7.95 o
  11   4  -2    69.97    90.76     9.28 o
  11   4  -1   271.12   288.79    11.02 o
  11   4   0    14.92    35.09     8.71 o
  11   4   1    39.77    65.68     9.15 o
  11   4   2   363.36   395.24    13.91 o
  11   5  -9    19.14    17.14    12.06 <
  11   5  -8    75.11    90.01     9.52 o
  11   5  -7    44.50    53.13     9.13 o
  11   5  -6  1161.98  1178.06    16.95 o
  11   5  -5    18.13    36.00     8.13 o
  11   5  -4    44.19    63.70     7.85 o
  11   5  -3   412.93   476.29    12.76 o
  11   5  -2   509.01   526.98    14.48 o
  11   5  -1     3.85    24.96     8.45 <
  11   5   0   614.65   654.03    15.24 o
  11   5   1    41.93    61.77     9.22 o
  11   5   2   161.22   170.99    10.33 o
  11   6  -9     1.80     7.28    12.50 <
  11   6  -8   153.85   172.37    10.63 o
  11   6  -7   215.33   227.58    10.24 o
  11   6  -6    34.80    52.43     9.40 o
  11   6  -5   780.57   799.48    15.82 o
  11   6  -4    30.01    38.47     8.09 o
  11   6  -3   111.98   128.34     8.61 o
  11   6  -2    61.72    85.27     7.49 o
  11   6  -1  1076.08  1135.50    18.46 o
  11   6   0   145.93   173.04     9.64 o
  11   6   1   293.98   326.93    12.55 o
  11   6   2     7.48    15.74     9.85 <
  11   7  -9    14.17    36.35    12.66 <
  11   7  -8     7.55    14.83     9.57 <
  11   7  -7    53.44    63.79     8.49 o
  11   7  -6   600.22   584.92    15.80 o
  11   7  -5    28.58    51.25     8.97 o
  11   7  -4   556.86   561.29    15.92 o
  11   7  -3   139.50   169.94     9.66 o
  11   7  -2    56.16    66.44     7.75 o
  11   7  -1     0.65    14.79     8.90 <
  11   7   0   495.05   518.57    15.51 o
  11   7   1    24.27    39.31     9.75 o
  11   7   2    46.03    42.05    10.95 o
  11   8  -9     6.03    20.84    12.53 <
  11   8  -8    16.33    25.25     9.71 <
  11   8  -7  1418.60  1407.98    19.16 o
  11   8  -6    10.22    21.38     8.92 <
  11   8  -5   796.81   842.65    16.43 o
  11   8  -4    88.58   112.54    10.11 o
  11   8  -3   101.38   114.23     8.65 o
  11   8  -2    25.87    38.80     8.34 o
  11   8  -1   544.31   592.98    15.65 o
  11   8   0    93.96   110.98    10.69 o
  11   8   1     3.70    15.21    10.25 <
  11   9  -8   171.56   182.33    10.86 o
  11   9  -7    85.90   109.76     9.16 o
  11   9  -6   217.84   229.44    10.32 o
  11   9  -5    16.03    42.59    10.03 o
  11   9  -4     3.57    20.22     9.70 <
  11   9  -3   347.20   359.71    12.26 o
  11   9  -2   567.28   603.87    14.83 o
  11   9  -1    16.47    26.56     8.57 o
  11   9   0   430.82   446.21    14.06 o
  11   9   1    23.70    24.93    10.50 <
  11  10  -8   340.12   321.05    12.40 o
  11  10  -7   603.32   625.89    14.38 o
  11  10  -6    33.21    35.32     8.85 o
  11  10  -5   366.16   381.00    13.48 o
  11  10  -4    94.29   106.82    10.24 o
  11  10  -3     9.62    33.57     8.45 o
  11  10  -2   634.77   701.38    15.20 o
  11  10  -1    41.18    58.14     8.20 o
  11  10   0    56.75    73.54     9.55 o
  11  10   1     8.76   -15.02    13.12 <
  11  11  -8    83.81    90.50    10.21 o
  11  11  -7    40.70    54.48     9.61 o
  11  11  -6   106.89   127.56     9.71 o
  11  11  -5   190.52   220.68    11.74 o
  11  11  -4     2.00    21.71     9.02 <
  11  11  -3   215.38   212.39     9.47 o
  11  11  -2   672.32   754.64    15.65 o
  11  11  -1     6.71     7.88     9.12 <
  11  11   0   233.98   248.26    11.79 o
  11  12  -7   266.23   294.73    11.31 o
  11  12  -6   149.24   150.36     9.88 o
  11  12  -5    16.28    36.90    10.27 o
  11  12  -4   267.99   316.26    11.92 o
  11  12  -3    27.17    47.82     8.69 o
  11  12  -2   390.97   442.60    14.21 o
  11  12  -1    92.15    92.93    10.23 o
  11  12   0    53.90    64.29    10.81 o
  11  13  -7   257.26   278.61    11.58 o
  11  13  -6     1.57    20.96     9.37 <
  11  13  -5   287.93   312.82    11.67 o
  11  13  -4    13.24    27.87     9.47 <
  11  13  -3  1222.27  1219.27    19.63 o
  11  13  -2     7.74    17.63     9.87 <
  11  13  -1    64.07    73.82    10.41 o
  11  14  -6    37.57    38.44    10.19 o
  11  14  -5     9.47    23.99     9.93 <
  11  14  -4   169.80   198.44    11.16 o
  11  14  -3    66.14    94.66    10.61 o
  11  14  -2    18.31    33.92    10.02 o
  11  14  -1    93.85   103.50    11.24 o
  11  15  -5   188.03   184.83    10.32 o
  11  15  -4   232.13   240.49    12.49 o
  11  15  -3   639.08   677.02    18.44 o
  11  15  -2     2.45    25.40    11.02 <
  12   0  -8   133.33   191.42    27.98 o
  12   0  -6  1756.31  1763.74    33.79 o
  12   0  -4    15.48    49.62    11.61 o
  12   0  -2   342.49   378.62    19.00 o
  12   0   0   145.03   163.58    15.34 o
  12   1  -8    14.40    49.88    18.17 <
  12   1  -7   971.25   982.54    21.11 o
  12   1  -6   168.58   188.85    10.92 o
  12   1  -5     3.58    25.52     9.71 <
  12   1  -4   323.59   362.08    12.73 o
  12   1  -3  1018.15  1029.30    17.73 o
  12   1  -2    27.31    50.72     9.93 o
  12   1  -1   104.95   128.40    10.92 o
  12   1   0     8.28    20.70    10.20 <
  12   2  -8   449.01   485.79    25.64 o
  12   2  -7    23.30    47.83    11.59 o
  12   2  -6   430.46   447.42    17.61 o
  12   2  -5    15.51    47.92    10.56 o
  12   2  -4   121.79   146.53     9.74 o
  12   2  -3    35.94    65.31     9.26 o
  12   2  -2   357.94   422.35    14.78 o
  12   2  -1     1.29    14.34    10.91 <
  12   2   0    87.15   106.36    10.78 o
  12   3  -7   348.27   374.17    15.20 o
  12   3  -6    22.35    39.71    10.38 o
  12   3  -5   281.25   298.45    11.79 o
  12   3  -4   693.34   750.98    15.85 o
  12   3  -3   260.57   275.02    10.60 o
  12   3  -2   272.66   291.52    12.53 o
  12   3  -1   431.23   475.57    15.71 o
  12   3   0    59.99    64.15    11.19 o
  12   4  -7    70.36    97.54    12.06 o
  12   4  -6    78.04   104.35    11.23 o
  12   4  -5   316.47   370.14    14.03 o
  12   4  -4   107.48   134.20     9.91 o
  12   4  -3   273.08   299.31    12.30 o
  12   4  -2    28.79    54.54     9.13 o
  12   4  -1    96.50   121.23    10.83 o
  12   4   0     3.68     7.08    16.87 <
  12   5  -7   339.13   382.81    16.12 o
  12   5  -6     8.09    36.17    10.82 o
  12   5  -5    17.16    36.40    10.27 o
  12   5  -4    75.81    94.20     9.93 o
  12   5  -3   333.77   383.68    14.89 o
  12   5  -2   155.88   173.01    10.27 o
  12   5  -1   324.05   336.09    14.30 o
  12   6  -7     1.77    27.71    11.18 <
  12   6  -6    59.52    90.57    10.18 o
  12   6  -5   652.78   667.93    17.79 o
  12   6  -4     1.07    25.64     9.70 <
  12   6  -3   631.11   679.07    18.26 o
  12   6  -2    29.88    40.63    10.65 o
  12   6  -1    74.62    83.36    12.23 o
  12   7  -7     2.42    20.78    10.65 <
  12   7  -6   386.00   415.24    15.58 o
  12   7  -5     3.21    33.25    10.41 o
  12   7  -4   586.22   615.59    16.33 o
  12   7  -3    10.74    31.58     9.87 o
  12   7  -2     6.92    24.30    10.45 <
  12   7  -1     4.57     1.28    14.21 <
  12   8  -6   237.33   246.26    12.24 o
  12   8  -5   218.73   255.29    12.09 o
  12   8  -4    95.65   121.61    10.39 o
  12   8  -3   263.34   293.91    12.18 o
  12   8  -2    16.61    41.88    10.74 o
  12   9  -6   164.24   199.80    13.50 o
  12   9  -5     6.92    26.99    10.64 <
  12   9  -4  1196.68  1268.85    20.62 o
  12   9  -3   205.20   259.29    11.47 o
  12   9  -2     2.54    15.49    11.10 <
  12  10  -5    71.29    76.92    12.71 o
  12  10  -4     5.98    38.11    11.25 o
  12  10  -3     7.10    12.35    11.20 <
